# Supplementary material for: Ambrisentan, an endothelin receptor type A-selective antagonist, inhibits cancer cell migration, invasion, and metastasis
Source: Sci Rep. 2020 Sep 28;10:15931. doi: 10.1038/s41598-020-72960-1 (PMC7522204; doi:10.1038/s41598-020-72960-1)
Supplement: Supplementary file 2 — Supplementary Table. [file 41598_2020_72960_MOESM2_ESM.xlsx]

## Sheet: TXT_Decimal_Ponto
Gene.Symbol	Medium	Ambrisentan	Par2.Agonist	Par2.Agonist.Ambrisentan
A4GALT	20.7274	22.244	27.914	28.1645
AAAS	44.4625	51.5287	36.7946	45.1057
AACS	28.5379	23.2326	25.2728	23.8695
AADAC	4.26695	4.22452	4.89804	8.53043
AADACP1	9.7069	7.93621	12.0309	8.26572
AADAT	9.02568	11.1203	6.91848	9.19719
AAGAB	29.698	32.0616	27.4587	31.6983
AAK1	13.5372	13.8757	11.2659	9.93751
AAMDC	44.9193	44.547	30.7767	25.8589
AAMP	98.9545	103.934	89.507	85.8117
AAR2	20.9346	26.3318	18.1578	22.7165
AARS	79.8849	130.281	98.1462	159.313
AARS2	5.72135	5.95443	4.76128	4.78869
AARSD1	34.2813	38.8414	37.7772	35.326
AASDHPPT	17.8459	20.5149	17.7954	17.1989
AATF	26.1674	31.9738	34.1414	35.4669
ABCA2	38.5804	38.8266	36.7548	33.8554
ABCA5	16.495	18.5935	13.8575	16.0596
ABCA7	28.7312	24.8629	22.508	17.8182
ABCB10	11.7596	12.9377	9.17354	12.0435
ABCB6	77.2691	67.3505	61.6687	44.1712
ABCB7	18.1308	16.1765	15.9569	13.509
ABCB8	33.7149	33.2612	32.5773	31.5781
ABCB9	5.28466	6.68942	4.40989	4.79654
ABCC1	63.2796	62.185	52.3431	56.1319
ABCC10	10.7308	9.27734	8.68518	9.75972
ABCC2	3.37572	3.38665	4.82728	4.69915
ABCC3	120.553	131.801	102.457	116.092
ABCC5	23.7852	21.498	16.3279	16.8068
ABCD1	12.8552	12.5009	10.0642	11.1752
ABCD3	21.6764	20.6024	21.7578	15.2648
ABCD4	24.3099	23.4349	19.4197	20.2943
ABCE1	35.1906	33.7987	40.9108	36.3409
ABCF1	43.3574	44.4646	41.4131	42.1206
ABCF2	21.8307	21.8748	22.8874	32.8373
ABCF3	50.9091	49.1387	48.4549	38.7502
ABCG1	5.88976	4.66245	9.65549	6.87604
ABHD10	16.9635	15.4156	16.6982	11.7507
ABHD11	48.9391	48.1459	49.1425	47.245
ABHD12	65.4508	59.0035	62.4051	53.0457
ABHD12B	5.7936	3.48271	7.53435	6.68831
ABHD13	4.36651	4.97504	4.18188	5.40615
ABHD14A	13.9857	12.7099	12.7375	13.6471
ABHD14B	33.1354	32.5966	38.9201	37.9488
ABHD15	6.4336	8.35787	5.5887	7.01422
ABHD16A	23.3205	25.7189	18.8475	16.9239
ABHD16B	7.78997	8.66354	7.13658	8.69247
ABHD17A	75.4035	90.2883	67.8735	64.9519
ABHD17B	10.3326	10.6714	11.7987	11.5499
ABHD17C	29.708	26.4622	42.2874	46.7238
ABHD18	4.99399	5.6408	6.3704	4.56124
ABHD2	12.4121	12.4137	11.9799	10.756
ABHD3	20.3286	19.8204	20.3238	22.1236
ABHD4	14.8934	17.1166	14.4053	16.1637
ABHD5	6.28501	7.01813	6.72679	8.71305
ABHD6	7.40592	9.87719	5.46044	9.60002
ABHD8	7.90583	11.6584	4.91087	6.95936
ABI1	23.5771	22.4665	23.6095	19.3432
ABI2	29.0934	23.4576	23.211	24.8282
ABL1	17.6668	17.7812	16.4153	17.0843
ABL2	5.38741	4.22092	6.82294	7.55896
ABLIM1	103.195	117.163	97.2298	117.197
ABR	28.3856	30.166	23.0338	21.3004
ABRACL	10.2516	9.04821	8.92815	10.3781
ABRAXAS1	4.22214	4.52912	5.30842	4.2242
ABRAXAS2	7.75157	8.28117	8.16545	8.24492
ABT1	8.7458	9.00139	8.60472	9.18227
ABTB1	18.756	19.2209	21.5857	20.5147
ABTB2	6.08854	5.90342	3.71785	4.24173
AC003002.1	24.2313	26.422	25.8601	26.2437
AC003005.1	0.911097	2.27105	2.22135	0.562441
AC003688.1	7.25303	7.23594	5.53917	5.41538
AC004057.1	1123.8	1137.27	941.22	1215.7
AC004890.2	4.83161	6.56949	3.73377	3.57805
AC004967.1	11.9466	12.4118	13.2403	16.3735
AC004975.1	6.44726	4.23919	0.838175	2.55491
AC004980.1	5.64669	6.61278	6.77186	7.52935
AC004980.5	7.72467	7.37875	7.43322	9.61546
AC005086.4	6.52561	1.48441	5.1107	4.24116
AC005326.1	2.88262	18.8324	8.78355	12.9204
AC005332.2	7.36628	8.24758	5.73036	6.12342
AC005336.1	5.16371	5.12213	5.03156	4.81628
AC005726.2	6.58186	10.2568	4.71109	5.72381
AC005828.6	4.45832	0	1.58614	6.56854
AC006001.3	4.88054	5.06187	6.28562	3.26069
AC006001.4	8.6962	8.17563	10.2797	10.5397
AC006011.1	20.5747	9.98699	18.7175	25.0666
AC006486.1	6.01569	3.06098	3.41478	2.92817
AC006538.2	3.89218	2.44662	5.67301	5.3794
AC006987.2	2.90397	5.7716	4.65891	9.38109
AC007325.2	18.6754	14.2712	21.4257	15.7211
AC007325.4	9.49648	10.6289	7.63174	9.6427
AC007326.5	74.4064	54.7634	48.8585	56.432
AC007686.1	1.20435	1.44917	1.86745	2.13465
AC008013.1	4.73792	5.61776	3.30353	3.07067
AC008013.2	19.6134	15.666	10.509	11.2448
AC008592.3	6.11836	2.25528	3.05128	4.82809
AC008764.4	42.9831	45.904	28.0151	39.1955
AC009053.1	5.24468	4.72739	2.99234	4.05694
AC009237.3	4.78982	5.23783	4.29832	5.39385
AC010186.2	4.94432	5.26885	6.10433	6.0611
AC010203.1	3.40588	5.22608	2.34362	3.84051
AC010326.4	6.69993	8.16988	5.24868	7.06441
AC010507.1	11.7283	15.7599	11.6596	14.0289
AC010522.1	7.23838	9.91847	8.14231	6.9755
AC010733.1	5.31857	4.33889	6.01268	3.02831
AC010970.1	295.554	302.128	292.832	344.793
AC011043.1	9.33483	10.1757	9.33029	10.1269
AC011346.1	124.826	89.0931	61.4204	37.5886
AC011448.1	8.5454	10.7904	6.64647	9.16165
AC011753.4	10.719	5.62628	9.5341	5.18561
AC012314.1	78.3248	80.1654	65.6436	67.6923
AC012314.10	78.3248	80.1654	65.6436	67.6923
AC012314.11	78.3248	80.1654	65.6436	67.6923
AC012314.12	78.3248	80.1654	65.6436	67.6923
AC012314.4	78.3248	80.1654	65.6436	67.6923
AC012314.5	78.3248	80.1654	65.6436	67.6923
AC012314.6	78.3248	80.1654	65.6436	67.6923
AC012314.8	78.3248	80.1654	65.6436	67.6923
AC013394.1	60.6632	55.1481	61.8683	46.0489
AC013410.2	2.74251	5.00128	2.5063	5.07542
AC015813.2	13.864	20.6498	12.36	17.6394
AC018638.1	7.42932	9.07937	8.02297	4.4461
AC018638.2	12.1414	8.89695	9.23454	7.25824
AC018638.5	4.90686	2.81795	4.13794	3.73652
AC018692.2	31.2746	21.0979	26.4378	25.0723
AC018755.3	4.92597	7.31908	6.13222	5.7039
AC020661.2	2.16609	3.01059	3.78196	6.4265
AC020915.1	108.571	119.167	90.2454	114.456
AC022149.1	16.1677	20.0156	32.1042	28.2951
AC023043.3	2.68657	2.80188	3.74774	4.41038
AC023141.12	0	6.61463	0	3.37173
AC023141.4	38.6168	26.9755	20.7304	17.095
AC025423.2	1.81868	3.64586	6.31028	8.61879
AC026366.1	558.526	525.375	505.823	510.234
AC026412.1	29.7147	66.6737	17.8641	19.7449
AC026464.4	23.0891	31.4113	22.3424	33.9072
AC040162.1	4.58823	3.75918	5.219	3.23353
AC060780.2	7.21991	9.08854	3.30402	6.74626
AC060780.3	14.6145	8.16153	1.83338	6.59606
AC068228.1	6.52231	0	0	0
AC068279.1	11.6103	14.0877	9.52848	14.5013
AC068580.4	12.7727	10.9018	10.6825	6.92823
AC068631.2	13.6883	15.4798	24.8675	22.2305
AC068647.2	9.15605	8.31059	23.8915	16.5434
AC069282.1	5.96173	7.14904	5.32591	7.1565
AC073107.2	6.47454	3.63059	0.86927	3.46934
AC073210.1	6.69494	5.57688	6.24768	7.12062
AC073850.1	14.049	0.756255	7.84986	2.21077
AC073869.1	8.0213	6.69008	6.43744	5.91754
AC074143.1	10.9686	9.13428	8.01783	7.54799
AC084337.1	5.00957	4.01098	3.65341	4.93621
AC087385.1	4.34661	2.32059	4.25466	2.33715
AC087632.1	181.821	118.108	167.039	119.071
AC087894.1	7.4941	3.59411	3.65312	4.30217
AC090114.3	5.64755	4.96966	5.89659	4.64538
AC090286.3	5.21067	0.78913	2.51719	0
AC090498.1	4.60631	4.74998	4.36128	3.31704
AC091167.1	7.23822	3.30436	5.46825	5.53582
AC091390.1	5.18786	2.34778	3.90337	2.26748
AC091390.4	8.37966	8.28213	5.91988	9.70245
AC092299.1	22.7278	27.2959	15.6113	21.7372
AC092651.1	0.391097	2.74399	11.1626	7.84782
AC093162.2	4.37185	5.76395	3.66132	5.10683
AC093392.2	9.86369	8.42052	7.31655	5.02187
AC093752.1	8.06348	7.59508	8.35996	8.6
AC096720.1	3.41295	4.57081	5.00675	1.6114
AC097374.1	4.36188	5.24741	2.8135	3.71945
AC099677.1	16.5001	9.55237	8.24719	11.5003
AC103705.1	36.5272	47.4158	22.9109	48.3602
AC103810.1	2.5272	9.46926	1.05602	1.55989
AC103810.10	4.44381	5.29385	4.76414	3.22328
AC104534.3	3.73522	8.53138	4.14245	9.16398
AC104996.3	15.7204	13.9281	9.31436	9.12515
AC105001.2	9.75985	22.5613	11.2262	10.9333
AC105052.1	6.8488	5.07365	5.39722	3.85217
AC106782.1	13.6489	14.1265	8.73126	9.89054
AC106795.4	12.2816	3.61524	5.5381	8.44101
AC106886.5	4.85801	5.32785	3.27986	3.70833
AC107871.1	5.34656	6.07863	4.89739	5.54568
AC108463.1	1.07456	3.4115	4.61592	5.19226
AC112184.1	3.3807	5.1053	2.83644	7.47888
AC112484.3	14.9806	16.3416	7.38453	7.24818
AC112497.1	8.62134	6.38538	7.58344	5.76535
AC113191.1	15.5021	15.3223	20.1718	19.0768
AC113404.2	0	0	0	0.648885
AC114495.2	6.4682	4.78066	2.71531	2.81704
AC114936.1	11.996	4.36959	6.41317	8.13276
AC115085.1	11.6881	16.9433	6.39642	14.8838
AC115115.1	4.05628	2.19213	0.740597	5.32618
AC116050.1	22.1854	27.3633	18.0235	31.6641
AC119751.4	7.93194	3.14241	2.63015	1.59803
AC120036.4	7.74728	9.0297	2.13195	2.20198
AC124864.2	4.32847	5.5039	0.841266	4.86099
AC126755.1	31.7079	40.8083	21.9413	22.4198
AC126755.2	26.2393	31.4143	19.5982	31.0954
AC129492.3	0.0891288	2.61081	4.20531	0
AC131281.1	0.782653	4.1129	4.05896	2.20574
AC132008.2	28.8513	26.0671	17.1527	16.2805
AC135983.2	14.7994	14.712	10.2089	11.9879
AC138207.8	11.4906	13.7479	5.45473	8.42878
AC138393.1	10.012	9.44668	6.25602	7.81122
AC138409.2	12.1892	11.1418	7.15831	5.19656
AC138761.5	20.6602	9.36694	12.7212	10.0207
AC138811.2	6.5453	5.39847	7.29879	5.7994
AC138932.1	9.94996	16.3779	8.99152	9.33146
AC138969.1	41.1295	45.2605	31.2613	36.8649
AC139494.1	4.77982	5.81564	3.70805	4.98655
AC139769.3	5.76621	2.19518	4.94037	2.29295
AC140113.1	27.3129	32.1226	18.6738	16.2287
AC140113.3	3.62293	6.61463	6.63495	4.21466
AC141557.1	6.07889	5.05398	5.08169	6.33093
AC141557.2	7.65303	6.08565	2.98686	2.77645
AC141586.1	5.29917	3.54407	4.33618	3.69039
AC145212.1	5.76426	5.38445	5.6774	6.21416
AC145212.2	6.57229	8.71007	6.5608	7.63272
AC213203.1	6.87865	6.85258	6.17882	7.12789
AC215219.1	10.2927	11.6026	8.82409	10.5174
AC215219.2	10.2927	11.6026	8.82409	10.5174
AC233280.19	32.9473	14.2925	8.3749	14.9377
AC233280.20	2.64535	3.9438	2.40723	1.90756
AC239800.4	16.3173	18.2706	13.9595	13.4098
AC239868.1	15.5208	10.9251	5.99756	10.0094
AC240274.1	4.88258	5.62694	3.2697	4.46551
AC241585.3	6.2268	6.19204	6.35521	8.39634
AC243791.2	1.50515	6.72079	2.88634	1.02296
AC244154.1	8.18227	6.40441	7.84089	6.03266
AC244197.3	5.15944	5.64146	3.17529	3.06418
AC244489.1	9.22959	11.9441	9.04319	12.8586
AC244669.1	17.1124	20.158	15.1547	25.9844
AC245060.4	11.9908	11.7257	13.7101	12.1622
AC245100.3	24.1804	92.773	124.868	246.634
AC245100.8	6.77322	6.75662	7.25473	6.78385
AC245884.3	6.45554	11.0419	3.27482	9.22135
AC246785.2	18.4583	19.4758	19.6171	24.6043
ACAA1	35.6725	34.234	31.1138	32.8525
ACAA2	25.2256	24.2786	21.5763	20.9353
ACACA	38.1366	35.2208	34.7804	34.3816
ACACB	11.292	9.39078	6.35689	7.39256
ACAD10	17.1076	16.209	13.3744	15.4458
ACAD8	17.8746	15.1199	11.9836	14.4273
ACAD9	51.2156	49.8859	43.8602	41.6291
ACADM	41.8202	41.3931	27.4388	34.7278
ACADS	13.1704	13.3084	10.7662	10.3725
ACADVL	388.442	378.954	304.749	281.76
ACAP1	13.0952	12.3006	7.00106	11.5035
ACAP2	13.5584	13.6721	12.7387	11.3707
ACAP3	144.435	120.856	72.0474	59.1273
ACAT1	49.5824	48.8247	43.8912	36.3676
ACAT2	48.8321	56.9545	71.6665	84.196
ACBD3	31.7386	31.6248	31.9554	30.5281
ACBD4	8.72056	7.95427	6.38601	5.63506
ACBD5	16.6765	16.9653	16.6285	16.4044
ACBD6	45.3313	49.7095	48.7246	49.828
ACCS	9.49791	7.83108	6.28267	5.13306
ACD	33.7531	52.9817	33.0622	40.7997
ACER3	19.062	14.9516	19.185	21.6018
ACIN1	125.046	120.959	97.8456	103.384
ACKR3	37.2528	34.6249	53.4868	58.9643
ACLY	84.9833	86.7427	127.59	131.281
ACO1	8.78921	9.09115	8.46891	9.0827
ACO2	113.42	118.811	98.487	96.0937
ACOT1	2.58103	4.00841	4.36989	6.09721
ACOT11	24.9366	20.5997	20.0255	21.2181
ACOT13	14.4604	10.9791	16.612	13.6391
ACOT2	6.0448	9.24537	4.12803	6.30834
ACOT7	73.8125	68.5568	90.1189	83.4406
ACOT8	42.9442	39.7836	34.8255	34.031
ACOT9	26.8774	26.2855	37.4379	33.0131
ACOX1	16.7602	15.9873	17.0385	13.9062
ACP1	88.9469	93.1953	97.7829	100.742
ACP2	29.1389	21.3735	21.7764	20.027
ACP6	34.3891	35.0534	30.554	37.2775
ACSF2	77.3813	83.0998	55.1138	54.4746
ACSF3	12.5207	16.681	11.8303	14.9339
ACSL1	8.91335	10.8232	11.4523	15.9479
ACSL3	65.5115	65.2877	64.8195	77.4381
ACSL4	19.6891	15.4336	37.2487	32.3459
ACSL5	7.10685	6.69708	4.65689	5.19847
ACSM3	7.31574	5.17647	3.56781	4.06335
ACSS1	7.47522	8.54966	3.12182	4.26638
ACSS2	60.4268	77.5233	93.2348	154.849
ACTB	2057.34	1654.22	2085.08	1883.48
ACTG1	4243.88	3838.73	3849.06	4045.41
ACTL6A	63.7333	71.8114	64.406	62.7949
ACTN1	114.492	86.9782	162.559	142.844
ACTN4	485.28	434.332	474.408	422.395
ACTR10	47.8762	52.4743	48.3648	49.1516
ACTR1A	41.085	39.6939	37.8723	34.7685
ACTR1B	24.4882	23.4725	26.0152	26.239
ACTR2	90.9438	83.7425	93.5453	81.343
ACTR3	91.1105	86.435	86.7471	83.6109
ACTR3B	7.1814	7.02596	9.35594	8.81759
ACTR5	8.69947	7.52877	7.72751	8.01801
ACTR6	28.6639	21.5864	25.3076	25.8508
ACTR8	14.9188	11.7056	11.4921	10.12
ACVR1	12.8847	11.9643	12.8309	12.1586
ACVR1B	13.2929	14.4468	11.2935	11.492
ACY1	78.6032	55.9738	84.7613	75.2945
ACYP1	26.5056	35.325	38.4256	36.3817
ACYP2	9.8994	11.8182	12.3846	12.7081
ADA	23.8865	21.2309	31.4294	27.0661
ADAL	7.25459	7.91679	6.89167	7.12587
ADAM10	82.3713	86.4027	90.2491	87.4142
ADAM12	2.83574	2.27583	4.89145	5.21635
ADAM15	111.088	104.239	125.889	106.519
ADAM17	24.1086	26.7843	28.3572	26.9611
ADAM8	3.89978	4.07227	8.90744	13.7215
ADAM9	52.8578	44.3643	61.0931	50.71
ADAMTSL4	4.60114	3.16384	9.87616	8.44666
ADAMTSL5	16.5853	17.417	13.2053	12.5184
ADAP1	31.0472	39.0929	35.2536	41.1078
ADAR	104.515	91.9651	73.9408	82.6964
ADARB1	8.17578	6.95775	8.63991	10.0547
ADARB2	11.7589	14.5827	11.692	17.7862
ADAT1	42.7613	46.6416	38.2634	47.2542
ADAT2	6.57455	5.69649	5.32911	5.97555
ADAT3	4.23133	7.46617	3.56997	5.53033
ADCK1	5.06945	6.23563	3.7023	4.17702
ADCK2	11.7134	14.2486	11.4101	15.1272
ADCK5	16.8401	13.2074	10.5866	11.0602
ADCY3	48.2636	41.385	47.9266	49.7626
ADCY6	18.7117	17.7888	13.0336	14.7732
ADCY7	7.75036	7.73072	9.47918	11.227
ADCY9	11.9854	12.1443	11.7681	9.80471
ADD1	51.1121	40.551	38.9908	30.6578
ADD3	14.8337	13.5121	13.7521	12.2179
ADGRA3	6.87228	7.75868	6.04971	6.57613
ADGRE5	19.3165	14.2761	22.4977	16.967
ADGRG1	171.165	197.719	159.656	206.98
ADGRL1	18.9916	22.8809	16.2911	22.1358
ADGRV1	5.52423	6.69026	8.4344	6.72935
ADH5	112.267	100.122	106.053	100.403
ADI1	25.8343	31.0586	19.7958	25.0384
ADIPOR1	70.9434	66.2495	96.8956	81.9762
ADIPOR2	47.55	43.029	54.7186	51.3692
ADIRF	116.641	107.215	153.268	153.74
ADK	40.0211	39.1451	41.0186	37.8739
ADM	24.0153	25.5535	84.4447	45.3084
ADM2	2.12684	6.46472	3.9417	9.28757
ADNP	50.9276	43.1751	49.2871	39.9027
ADO	9.16033	12.2171	9.7687	11.1723
ADORA2B	12.9715	13.5002	17.5901	18.7056
ADPGK	34.646	33.4059	35.3709	44.4663
ADPRHL1	10.0337	6.53052	8.17956	6.07197
ADPRHL2	26.8772	28.8281	30.9759	29.1651
ADPRM	4.66433	3.77631	6.48025	4.64005
ADRA1D	5.45838	9.69153	6.14811	9.91546
ADRM1	287.391	297.01	336.333	305.547
ADSL	93.0537	90.7608	96.1302	92.8796
ADSS	38.339	38.3666	42.061	33.207
ADSSL1	90.8686	46.5771	101.964	53.4722
AEBP2	24.6721	21.347	23.9072	18.7709
AEN	5.94879	7.59768	7.00359	9.29592
AES	506.995	486.864	472.898	440.213
AF131216.2	5.81404	8.31159	7.04958	5.60294
AFAP1	12.6967	11.2437	12.5348	12.2634
AFAP1L1	3.40801	2.81624	6.62056	4.87255
AFAP1L2	18.4803	15.7131	15.8875	15.613
AFDN	14.0461	14.5417	13.5391	12.2657
AFF1	10.0096	7.84727	6.65471	4.95099
AFF4	14.6996	14.5	16.18	14.0759
AFG3L1P	21.0618	18.8296	15.4951	14.7595
AFG3L2	46.1352	43.5888	46.3404	40.7927
AFMID	35.7577	32.4881	39.7903	33.6467
AFTPH	13.0659	11.7556	12.3306	10.0428
AGA	17.0683	15.497	25.7203	26.5091
AGAP1	12.2176	15.2661	16.178	18.7473
AGAP13P	12.9573	11.4077	7.37516	11.299
AGAP2	4.00077	4.25537	3.99025	5.00081
AGAP3	74.9509	82.0654	48.8206	55.4467
AGAP4	19.0022	20.0277	10.5094	18.1219
AGAP5	7.85156	7.04528	5.34472	7.2135
AGAP6	11.3158	10.5918	8.04487	8.66216
AGAP9	7.4598	6.19865	5.4152	5.06147
AGBL5	20.989	19.5999	15.6973	15.6254
AGER	6.08783	5.74407	3.52653	3.97239
AGFG1	23.895	27.1986	39.4764	43.8628
AGFG2	8.54532	8.8359	5.91487	6.78376
AGGF1	9.06009	10.7359	8.90488	10.6415
AGK	12.474	13.3355	12.4736	14.7574
AGL	7.68821	7.78307	6.03	5.27291
2002-08-01	24.8273	23.0263	23.3567	23.193
2003-08-01	8.66065	8.48462	7.85051	8.18842
2004-08-01	6.51531	5.95404	4.99337	4.12429
AGPAT1	41.765	38.5366	37.4577	38.3014
AGPAT2	66.2087	75.2381	71.1696	71.8692
AGPAT3	34.6509	36.418	28.0384	30.2443
AGPAT4	3.05155	2.90611	3.38121	2.7632
AGPAT5	16.8568	17.0011	19.018	18.3323
AGPS	77.2649	74.9005	72.4936	69.3258
AGR2	3.77343	6.29029	2.19695	2.71265
AGRN	333.999	290.507	301.473	244.005
AGTRAP	76.2702	81.5317	132.964	148.419
AHCTF1	31.2057	32.9661	32.8423	30.7901
AHCY	233.884	235.664	260.295	284.838
AHCYL1	44.915	37.0601	48.3932	35.6854
AHCYL2	23.4278	25.4166	13.5943	13.885
AHDC1	21.3954	17.7682	19.8209	14.7455
AHI1	5.01187	7.16716	4.90199	5.46199
AHNAK	129.436	114.957	127.303	99.516
AHNAK2	33.692	30.6311	35.1582	31.6371
AHR	11.6213	14.3865	18.0753	19.1303
AHSA1	117.436	127.03	128.517	134.992
AHSA2	30.2645	28.2112	24.0027	22.5008
AIDA	20.2013	19.8908	24.115	22.4923
AIF1L	13.9916	15.6525	16.2587	20.9929
AIFM1	37.8561	35.9071	32.2424	29.1637
AIFM2	21.9196	23.197	20.3337	19.7138
AIG1	42.248	40.9084	50.5877	57.4477
AIMP1	30.2296	29.8084	27.339	28.1335
AIMP2	27.5278	42.7288	26.5459	47.7073
AIP	50.5229	50.83	57.6986	50.2814
AJUBA	52.4808	65.5975	51.6627	50.5166
AK1	121.535	112.326	105.283	85.7202
AK2	187.538	170.109	183.894	177.17
AK3	40.1627	34.8039	38.8923	29.3386
AK4	6.89273	5.95381	11.1519	12.2193
AK6	25.4613	24.11	34.5861	33.2553
AKAP1	40.5677	43.5817	31.6571	39.132
AKAP10	19.9012	17.0816	20.5294	17.654
AKAP11	5.18806	5.35719	5.09927	4.92804
AKAP13	16.5069	14.8855	13.9899	13.3084
AKAP17A	39.2965	44.5614	37.6637	35.639
AKAP2	2.23201	1.82142	3.06978	3.15515
AKAP8	27.7045	26.4412	20.9292	19.4397
AKAP8L	47.2173	39.6289	39.1534	33.3248
AKAP9	19.6346	15.5263	11.7024	10.386
AKIP1	38.3956	41.4675	51.0717	53.4423
AKIRIN1	15.0699	18.6987	14.7764	15.7733
AKIRIN2	33.4417	37.1756	43.4546	41.0619
AKR1A1	56.0219	63.6476	62.4113	70.8459
AKR1B1	118.889	101.094	100.202	88.3765
AKR1B10	16.4052	12.6157	17.2288	8.18606
AKR1B15	5.84093	5.0217	4.39738	4.45128
AKR1C1	123.592	169.055	89.3275	90.7953
AKR1C2	424.75	572.041	252.959	252.531
AKR1C3	154.996	160.09	106.727	86.1734
AKR1E2	9.61041	9.36134	9.93562	8.56909
AKR7A2	44.3519	39.211	41.7516	39.1965
AKT1	128.762	121.971	122.818	115.049
AKT1S1	105.42	109.156	98.6291	95.0889
AKT2	189.631	198.453	155.483	175.615
AKTIP	11.1361	17.8791	10.2578	15.5781
AL031282.1	6.3883	7.03573	3.09545	4.15617
AL109936.3	10.2136	2.28541	1.38227	3.22281
AL121845.3	9.71919	11.262	5.61119	6.6444
AL136139.1	36.5798	33.1512	30.2708	42.8499
AL137161.1	4.67303	5.65916	3.62135	3.50492
AL139099.1	7.64796	3.5649	6.82678	5.6305
AL139300.1	6.44556	5.9267	3.87776	6.07964
AL139396.1	7.84664	7.03182	4.90196	2.21035
AL157392.5	6.77065	6.2997	5.21678	6.48394
AL161911.1	10.4669	8.90708	13.6067	12.9258
AL162231.1	19.6208	16.1586	29.7713	15.7043
AL353807.4	7.70936	5.23175	4.24085	5.10879
AL356801.1	4.0183	1.64046	2.72814	1.08877
AL365205.1	9.10566	7.2917	5.77935	4.93868
AL390719.1	10.9058	8.35504	6.99811	7.72972
AL390726.2	11.3503	12.2138	5.31142	5.73028
AL390728.4	43.9078	41.2842	42.4533	35.7531
AL450124.1	12.6323	13.3152	9.15429	13.848
AL590705.4	0.722031	4.21483	0	5.1412
AL590762.4	6.33351	0.76583	2.88866	0.74655
AL591806.3	45.9846	39.6827	49.5887	48.3647
AL591926.3	5.18541	5.78341	0	4.81005
AL603650.1	0.85414	1.64323	2.31036	5.5737
AL627230.4	907.351	666.788	633.007	561.442
AL627309.7	3.72543	3.10926	3.98519	5.13129
AL627309.8	3.37925	1.32797	3.94519	2.49966
AL645939.3	6.07207	3.39297	3.10586	2.37015
AL645939.4	2.15942	1.21676	6.85345	3.21288
AL669813.1	6.07207	3.39297	3.10586	2.37015
AL669831.1	11.0753	11.8996	8.46265	9.09673
AL691477.1	1.89237	1.17216	1.59196	5.64315
AL773545.3	4.44965	2.73486	2.07959	1.94563
AL844851.3	6.07207	3.39297	3.10586	2.37015
AL845454.2	7.05561	5.44809	6.82983	6.33359
AL928654.1	3.38712	5.15287	5.38087	3.59854
ALAD	18.2937	17.9361	14.7626	14.7203
ALAS1	15.6915	16.723	22.5371	17.5288
ALCAM	52.2	49.752	55.2683	42.1073
ALDH16A1	40.1326	50.2265	33.2359	36.1334
ALDH18A1	28.2851	29.6683	28.3428	31.4264
ALDH1A1	12.2434	11.8635	6.64706	5.28676
ALDH1A3	12.7252	13.4693	13.2756	19.7024
ALDH1B1	9.46788	9.04014	8.17087	8.92032
ALDH1L1	22.4349	16.5146	21.7863	12.9661
ALDH1L2	5.40246	7.90583	5.34833	9.71953
ALDH2	72.6162	72.712	52.2121	53.0175
ALDH3A1	162.036	131.237	88.1873	57.4205
ALDH3A2	230.846	208.053	153.016	136.803
ALDH3B1	37.2752	36.3086	45.8014	47.9991
ALDH4A1	23.9678	19.7086	18.5868	17.5479
ALDH5A1	5.54154	6.61937	4.03541	4.89166
ALDH6A1	5.69423	4.84298	4.31545	4.68363
ALDH7A1	83.6053	68.6411	72.6184	56.4791
ALDH9A1	37.3096	35.615	30.1863	26.9346
ALDOA	3920.49	3476.83	4326.78	3789.3
ALDOC	141.009	97.3945	195.198	153.865
ALG1	17.3295	16.4022	17.3843	16.6679
ALG11	5.60087	6.35949	5.97821	6.52293
ALG12	26.854	25.4801	22.5579	20.0768
ALG13	23.7876	24.8186	29.0651	28.7328
ALG1L	22.3889	24.3639	11.711	18.8275
ALG2	22.256	26.8869	25.4	30.3444
ALG3	62.9791	74.1616	70.8772	88.5826
ALG5	14.5379	16.5506	16.2926	16.3045
ALG6	7.10695	6.94042	7.99468	6.71649
ALG8	48.1603	50.0812	47.7922	52.1633
ALG9	18.159	17.7809	16.2014	17.011
ALKBH1	5.44426	5.79965	4.95103	4.85187
ALKBH2	45.5705	52.7759	45.4075	53.7497
ALKBH3	17.1288	19.1666	17.6404	23.8892
ALKBH4	17.3375	20.1701	13.2419	14.6498
ALKBH5	63.1189	65.2963	71.5374	68.8892
ALKBH6	27.0262	32.5589	28.5589	27.0373
ALKBH7	91.4212	101.925	88.0171	81.8322
ALOX12P2	20.0669	17.0794	16.4411	16.6145
ALPP	4.19841	3.48642	15.7541	11.7376
ALS2	5.69343	5.31535	6.08056	5.02975
ALS2CL	78.2216	57.7462	69.1124	49
ALX1	19.3633	15.3325	8.55194	5.71066
ALYREF	188.612	197.654	175.307	156.958
AMACR	7.56349	8.84044	4.99082	5.93067
AMBRA1	9.34225	10.1729	7.74834	9.86542
AMD1	26.9656	26.8196	33.2617	28.3856
AMDHD2	19.7393	20.6575	12.5122	14.4141
AMFR	27.6879	32.7888	28.4922	28.3381
AMIGO2	6.89852	7.57218	12.6042	15.3765
AMMECR1L	11.3438	12.1698	11.8274	12.2194
AMN	14.0738	14.2246	10.3485	11.4434
AMN1	7.82781	7.01826	12.8164	7.36797
AMOTL1	8.01554	8.27471	6.99515	9.85956
AMOTL2	20.4392	22.3424	37.3087	41.8745
AMPD2	29.7613	29.5284	29.4576	31.7375
AMPD3	8.38655	8.91857	7.88898	8.60566
AMZ2	75.1421	81.4436	73.301	76.753
AMZ2P1	5.09767	4.35239	4.06012	3.8288
ANAPC1	25.1411	23.7437	25.8007	21.8693
ANAPC10	9.24794	8.48553	15.9048	9.31227
ANAPC11	367.279	380.318	388.155	361.392
ANAPC13	40.5269	40.2582	40.1003	37.7832
ANAPC15	150.946	123.44	131.539	101.083
ANAPC16	56.0464	67.224	62.8	68.3128
ANAPC2	58.0283	63.0062	40.6878	39.7121
ANAPC4	18.4264	19.059	13.9913	14.1498
ANAPC5	56.8386	54.0092	42.4296	50.5347
ANAPC7	37.821	41.943	30.9556	33.0114
ANGEL1	5.96446	5.92718	4.88915	6.33316
ANGEL2	21.3048	24.9685	20.6252	23.6155
ANGPTL4	1.27582	1.71467	4.1699	4.9145
ANK3	13.7379	14.3501	7.99332	9.80998
ANKEF1	6.20281	6.91379	7.7139	7.8445
ANKFY1	20.6715	19.7046	16.8132	16.3961
ANKH	125.281	94.1524	119.052	93.9289
ANKHD1	55.0773	53.9427	52.0513	48.6693
ANKHD1-EIF4EBP3	5.67698	3.83655	2.82726	3.34756
ANKIB1	36.2681	34.6665	32.201	29.8054
ANKLE2	30.1418	26.6838	25.6357	25.2959
ANKMY1	13.8694	8.3629	6.70431	11.1245
ANKMY2	12.2729	9.29351	10.4999	8.19694
ANKRA2	15.598	16.4609	16.2933	12.8597
ANKRD10	113.004	116.173	90.9834	99.2063
ANKRD11	59.5224	58.4717	50.4342	56.2054
ANKRD12	9.89625	11.377	15.0345	9.85716
ANKRD13A	18.6287	16.4523	13.9772	13.4211
ANKRD13B	30.4866	33.7679	25.9287	26.1601
ANKRD13C	6.66548	7.72009	6.69849	6.74048
ANKRD13D	42.7084	38.3297	33.26	33.0982
ANKRD16	7.2563	8.37986	5.92888	7.1442
ANKRD17	28.8731	27.4834	25.2202	26.6261
ANKRD18A	4.25904	4.96341	8.86478	7.36392
ANKRD18B	7.68323	7.77843	7.75417	5.96544
ANKRD20A5P	6.64202	5.37258	3.81489	4.71769
ANKRD27	19.2685	14.348	14.205	13.0241
ANKRD28	15.4557	14.5755	14.2932	12.0539
ANKRD29	13.2243	13.688	9.73216	13.2192
ANKRD30BL	6.02002	9.18844	5.07286	7.48321
ANKRD36	9.06167	6.24982	5.15041	4.70374
ANKRD36B	5.19661	5.58237	6.58191	3.6558
ANKRD37	12.0852	10.2689	26.23	12.4423
ANKRD39	12.5768	12.6186	15.2167	12.8634
ANKRD40	11.7213	13.927	11.4922	13.8372
ANKRD42	9.08575	9.16019	7.82238	9.40313
ANKRD46	5.48614	8.47256	5.91048	6.93131
ANKRD49	18.891	17.3591	11.2521	13.0653
ANKRD50	9.66749	7.83754	6.26329	5.39133
ANKRD52	14.9051	16.2898	12.2689	14.1702
ANKRD54	23.2798	30.2457	19.6518	21.2432
ANKRD6	23.6544	23.5857	13.8234	10.2246
ANKRD9	147.911	175.646	165.452	129.416
ANKS1A	9.17159	9.40177	8.40721	8.0152
ANKS3	24.8432	23.8346	20.0771	21.4364
ANKS6	13.6868	17.7562	22.792	22.7871
ANKZF1	58.8483	53.9332	57.5559	53.8137
ANLN	37.76	28.2205	54.1723	27.8405
ANO1	12.1317	8.54525	11.9884	7.25254
ANO10	5.90714	5.46292	5.11986	5.16477
ANO6	14.1142	12.384	20.0494	13.5367
ANO7L1	3.62516	3.02494	4.05239	5.03162
ANO8	6.41973	9.32839	4.88593	7.70986
ANO9	22.8025	17.4921	21.0979	17.5239
ANOS1	10.9106	11.8496	8.90667	9.06435
ANP32A	219.729	194.401	205.596	195.287
ANP32B	219.484	217.321	247.166	238.058
ANP32E	72.9487	45.6792	82.4492	45.7764
ANTXR1	17.4827	15.9465	14.798	15.1643
ANXA1	158.537	128.104	274.761	205.154
ANXA11	113.018	97.0578	92.3393	88.3327
ANXA2	938.742	797.722	1493.15	1317.99
ANXA3	8.8562	12.1431	14.7114	28.6441
ANXA4	74.4889	72.0125	61.9032	58.7077
ANXA5	131.839	123.773	157.55	147.378
ANXA6	26.3927	19.3139	21.1825	15.5661
ANXA7	40.6593	43.1967	45.9877	48.5329
ANXA8	150.091	129.595	137.736	137.831
ANXA8L1	78.7763	69.3387	73.5831	73.8063
AP000347.1	15.4759	15.3822	10.8619	12.7923
AP000769.1	34.8075	30.9031	51.438	35.271
AP000787.3	9.62048	6.80484	3.45543	3.90547
AP002495.1	8.73244	8.96372	4.70908	7.42361
AP002990.1	5.23999	4.12564	5.30616	4.30357
AP003108.2	49.8995	65.9115	52.6051	51.62
AP003392.10	15.1971	14.8372	9.63902	11.0713
AP003392.2	15.1971	14.8372	9.63902	11.0713
AP1AR	11.6605	13.4162	13.2004	14.0231
AP1B1	37.9859	39.0713	36.9033	33.9975
AP1G1	32.3215	29.1365	26.3788	27.53
AP1G2	75.5499	86.5122	52.8515	65.5429
AP1M1	52.9055	47.3555	42.3881	43.2941
AP1M2	34.984	35.812	30.3501	35.0306
AP1S1	104.778	94.9916	113.338	105.373
AP1S2	14.3947	18.9769	17.0352	19.4514
AP1S3	6.22974	7.77202	11.4461	13.8961
AP2A1	133.044	114.655	126.97	122.399
AP2A2	37.8761	39.6593	38.4175	40.769
AP2B1	36.8892	35.3496	34.9135	33.6321
AP2M1	332.197	305.257	307.669	263.724
AP2S1	222.838	229.168	227.546	238.678
AP3B1	14.5742	11.6468	15.3293	11.7432
AP3D1	48.2111	57.2203	41.0491	47.6869
AP3M1	20.0938	19.6952	18.9874	18.7725
AP3M2	11.1608	12.1562	10.1379	11.8085
AP3S1	41.7902	38.9129	57.1272	50.8121
AP3S2	22.5657	22.3224	24.4558	19.003
AP4B1	12.4984	14.8727	15.5136	14.5271
AP4E1	4.37748	4.62974	4.58383	5.26769
AP4M1	23.0868	24.1502	17.1881	18.3018
AP4S1	4.81973	4.89592	3.99868	5.34426
AP5B1	5.59182	6.5667	4.63158	5.54287
AP5M1	20.1829	21.637	16.7008	16.2275
AP5S1	14.4764	14.8681	17.1453	13.9961
AP5Z1	16.6244	20.9523	11.9658	13.6369
APBA2	3.58663	5.54833	3.42748	6.38974
APBA3	18.6045	18.2537	17.0821	16.1658
APBB2	10.6585	7.45637	8.15928	8.43363
APBB3	32.3029	34.7867	22.9653	27.4353
APC	7.47005	6.46222	5.43745	3.97235
APC2	6.35231	8.86934	5.34077	6.13392
APCDD1	11.4818	14.9681	5.42181	5.08069
APEH	86.7154	72.9076	85.5706	72.3421
APEX1	194.676	208.662	174.336	206.114
APEX2	9.28884	10.6304	9.38383	11.1281
APH1A	144.139	135.884	128.141	119.614
API5	47.8074	47.5148	41.6945	44.2039
APIP	16.1492	13.5024	20.5734	14.0001
APLP1	6.18216	6.41351	4.43812	2.50901
APLP2	260.236	225.419	276.418	270.599
APMAP	154.49	130.751	145.093	133.617
APOBEC3C	9.01245	7.61874	10.5496	8.98762
APOC1	4.88127	3.47173	3.47733	5.85273
APOE	8.70412	7.42671	5.81403	5.68046
APOL1	82.5373	51.6149	102.659	78.8097
APOL2	58.3427	47.5426	59.4189	48.4337
APOL4	5.40131	3.10352	4.14048	4.22466
APOO	27.2161	26.9976	29.6589	34.68
APOOL	10.1577	8.85498	10.5175	10.7985
APOPT1	72.1169	82.3997	78.2586	78.8912
APP	281.703	254.29	286.511	290.474
APPBP2	13.3523	10.9199	15.3117	12.6264
APPL1	16.4741	15.7398	14.6398	12.97
APPL2	17.3861	18.5652	18.3016	18.8727
APRT	183.9	183.66	201.213	196.915
APTX	24.0716	24.6504	27.2958	27.4561
AQP3	542.201	459.109	453.744	317.165
AQR	16.7518	18.0315	15.343	15.4567
ARAF	43.2066	45.0237	36.6609	37.03
ARAP1	81.7062	68.657	63.4801	53.7521
ARAP3	8.97842	9.72476	7.00982	7.35241
ARCN1	109.985	103.909	123.369	113.965
AREG	2.70847	2.31705	16.221	27.8026
AREL1	20.665	17.6522	16.8781	14.214
ARF1	320.459	276.477	336.947	302.166
ARF3	99.645	97.9884	88.2749	89.924
ARF4	82.221	82.6407	81.9165	77.6488
ARF5	119.023	120.626	112.501	101.806
ARF6	62.4353	65.7748	65.5644	62.1526
ARFGAP1	107.176	116.331	80.3425	93.7416
ARFGAP2	60.7959	61.7442	51.1143	47.4117
ARFGAP3	19.9078	17.9564	25.2794	24.289
ARFGEF1	15.3708	11.0686	12.9546	8.87604
ARFGEF2	20.0485	17.3521	18.2935	17.8377
ARFIP1	12.2508	10.9943	12.0832	9.5965
ARFIP2	67.2814	77.529	60.3634	68.7043
ARFRP1	66.4397	83.0793	52.4705	69.5863
ARG2	11.8753	10.5631	21.2587	22.7044
ARGLU1	87.0897	94.0793	74.9396	91.6195
ARHGAP1	35.2891	37.0944	32.6244	37.9321
ARHGAP11A	39.3464	29.7925	44.7696	27.4651
ARHGAP11B	17.1469	12.5391	13.9504	10.6848
ARHGAP12	9.13598	9.10612	9.16968	8.68964
ARHGAP17	24.6813	20.2919	20.8903	17.0422
ARHGAP21	86.2178	88.9746	63.7503	63.2382
ARHGAP23	43.4996	57.0673	31.3889	38.3306
ARHGAP24	14.1656	10.5024	6.49831	4.53534
ARHGAP27	21.673	17.0409	14.7406	11.8239
ARHGAP32	6.03664	4.85827	5.60474	5.39658
ARHGAP33	32.1639	23.1245	21.3082	12.7431
ARHGAP35	33.6784	32.1015	32.9092	28.5901
ARHGAP39	6.86488	10.9176	5.04209	7.4473
ARHGAP45	14.2691	19.1205	12.414	12.7499
ARHGAP5	53.9936	47.7649	63.6012	54.2399
ARHGAP8	22.6844	21.7027	23.0609	24.4859
ARHGDIA	341.996	305.52	305.427	257.044
ARHGDIB	11.5025	8.72296	15.152	15.7747
ARHGEF1	99.8464	114.736	80.9288	93.5187
ARHGEF10	9.97313	7.96189	10.3521	9.25294
ARHGEF11	14.785	15.2071	10.9081	13.6001
ARHGEF12	52.2748	50.6585	40.2009	37.6985
ARHGEF16	48.2893	47.0325	56.5237	57.5864
ARHGEF17	31.502	31.3232	22.8344	22.9084
ARHGEF18	17.6542	16.3064	21.8368	21.986
ARHGEF19	7.61409	9.54658	6.50245	10.8063
ARHGEF2	24.6566	27.039	38.9256	41.1424
ARHGEF3	5.2703	3.98447	3.65449	4.81432
ARHGEF35	7.68	8.4813	8.52529	7.31472
ARHGEF37	8.38123	8.06222	9.2876	7.60787
ARHGEF39	11.105	7.52912	13.3527	5.9409
ARHGEF4	46.2456	45.0294	46.6977	47.7461
ARHGEF40	11.2767	8.40682	7.38845	5.86444
ARHGEF5	8.6263	8.84735	7.25885	8.14427
ARHGEF7	25.0564	22.3766	20.8977	21.01
ARHGEF9	5.09609	5.81411	5.65312	6.40001
ARID1A	38.1338	31.5633	22.8356	22.2925
ARID1B	18.0456	16.5556	10.5227	13.34
ARID2	6.06911	5.48942	5.28508	4.99957
ARID3A	2.23569	2.35497	3.44893	4.11686
ARID3B	3.28069	2.79805	4.41242	3.91453
ARID4A	5.12758	5.69424	5.98769	4.93003
ARID4B	13.2363	11.1469	11.6293	11.4639
ARID5B	7.02505	5.04728	5.21558	5.1917
ARIH1	29.0442	27.6512	25.2102	22.9394
ARIH2	38.6846	47.0548	41.5003	43.71
ARL1	36.0868	36.3428	36.0714	41.7313
ARL10	4.9514	12.8394	4.66217	5.75594
ARL13B	5.09933	3.88121	4.07445	4.81013
ARL14EP	22.7654	15.5049	12.1685	17.0194
ARL15	6.66835	8.28636	4.37766	4.97219
ARL16	54.819	60.202	50.9297	57.048
ARL17A	14.0076	14.1342	9.76417	12.0292
ARL17B	10.3377	8.87473	6.05259	6.9083
ARL2	106.363	121.328	104.148	123.305
ARL2BP	36.2029	42.5832	32.8887	37.2178
ARL3	7.79222	8.84022	5.9734	6.43315
ARL4A	55.2533	57.6583	39.3133	32.1758
ARL4C	5.86888	4.28296	4.79557	4.02384
ARL4D	27.0286	32.6995	41.5453	52.5381
ARL5A	19.4499	16.8819	15.8083	16.1235
ARL5B	5.1634	5.77963	6.2629	5.42273
ARL6IP1	132.379	102.372	129.349	67.4843
ARL6IP4	170.133	186.231	140.437	161.863
ARL6IP5	28.288	27.7713	24.2821	23.8103
ARL6IP6	17.0693	19.3792	21.4619	20.5461
ARL8A	34.6974	31.8049	35.002	33.9311
ARL8B	23.3677	19.1431	26.4797	24.2204
ARMC1	17.0543	18.1427	19.0957	15.7092
ARMC10	43.4438	53.6028	53.4541	58.7175
ARMC5	10.7726	13.4255	9.51329	10.2211
ARMC6	24.1302	30.4493	21.993	25.7007
ARMC7	18.0865	17.815	16.6498	13.5881
ARMC8	13.7349	14.454	11.9397	10.8547
ARMCX2	17.9885	26.8316	26.2538	34.9655
ARMCX3	15.9052	22.7036	16.1096	16.7763
ARMCX5	7.42528	9.26394	5.78075	6.86486
ARMCX6	22.0359	24.8579	21.4558	28.7199
ARMT1	13.9844	11.974	14.8192	11.1997
ARNT	30.369	23.6454	26.5153	27.2847
ARNT2	0.951149	0.999641	1.42347	1.7206
ARNTL	9.71132	9.78353	8.42469	8.05514
ARNTL2	2.76806	2.35051	5.04848	4.69421
ARPC1A	314.189	302.077	281.028	278.908
ARPC1B	651.653	590.548	555.806	581.471
ARPC2	232.441	200.228	235.188	216.816
ARPC3	196.436	181.814	207.932	189.794
ARPC4	78.17	78.1494	74.6202	73.592
ARPC5	100.314	96.6769	91.0679	92.7268
ARPC5L	58.844	66.7345	61.9062	60.5085
ARPIN	11.369	12.8168	7.53087	11.4485
ARPP19	56.0087	56.7	67.6747	60.6003
ARRB2	47.4401	47.0748	53.5684	53.4929
ARRDC1	44.5281	42.7652	43.1151	41.648
ARRDC2	17.3726	20.1501	19.8725	17.0165
ARRDC3	47.3367	47.6201	46.207	44.7747
ARRDC4	6.39099	8.72635	5.5526	9.1074
ARSA	29.519	28.3761	24.73	22.4593
ARSD	8.01644	9.18117	9.20435	12.8173
ARSJ	5.54172	6.55247	5.58801	6.07752
ARSK	4.64846	4.59146	5.00533	4.24621
ARTN	24.2407	33.552	31.1212	41.5222
ARV1	32.2994	39.9729	26.3844	33.9795
ARVCF	10.1054	13.3666	7.128	10.583
ASAH1	25.2992	24.7201	28.0302	27.9482
ASAH2B	5.84946	5.49769	5.77821	6.53825
ASAP1	13.9579	15.9897	14.8526	15.3088
ASAP2	10.9452	9.42989	11.4701	11.5593
ASB1	18.278	15.959	23.1972	22.7234
ASB13	10.9194	11.9017	10.468	14.1189
ASB3	12.5743	11.2303	9.80963	12.8489
ASB6	19.0953	19.4637	20.293	20.6606
ASB8	14.7295	14.6283	11.2855	8.7211
ASCC1	26.1233	24.5907	33.6815	28.0256
ASCC2	54.9676	63.6579	45.8758	54.2274
ASCC3	21.9708	17.5924	21.708	17.2528
ASF1A	10.0944	11.6537	7.12459	7.57518
ASF1B	32.4058	29.7197	27.9304	26.7094
ASH1L	21.4895	19.7935	17.5943	15.5491
ASH2L	15.4862	14.8603	16.1726	14.1673
ASIC1	26.2405	21.9446	24.3277	21.9301
ASL	25.415	22.3782	31.6085	28.841
ASMTL	9.83252	9.69077	8.61042	7.39008
ASNA1	63.6847	62.2628	56.0812	54.6837
ASNS	91.3709	277.045	168.056	367.716
ASNSD1	21.3068	21.7629	26.9487	25.1669
ASPDH	5.65523	4.63318	4.25002	6.39386
ASPG	8.48742	3.21789	3.1916	0.984027
ASPH	101.488	90.7802	133.47	100.926
ASPHD1	6.46626	5.4182	7.39228	7.09767
ASPM	17.7547	11.6013	16.8622	6.91137
ASPSCR1	41.3347	42.5199	38.225	34.1549
ASRGL1	8.0132	8.94729	5.39445	5.99604
ASS1	187.729	265.715	178.778	260.51
ASTE1	7.07585	6.87152	5.33368	6.44026
ASXL1	43.5338	41.2247	49.0835	35.4041
ASXL2	6.79369	6.12978	7.60232	6.47252
ATAD1	35.0278	37.8386	47.7941	39.7969
ATAD2	23.3449	20.2963	26.8016	20.4524
ATAD2B	5.27108	5.37197	4.44608	3.41104
ATAD3A	36.7508	37.6052	38.2121	42.8476
ATAD3B	26.7408	28.8712	20.7025	22.6943
ATAT1	12.8879	10.9574	9.28057	10.6452
ATE1	15.2508	16.837	15.216	14.0637
ATF1	40.0657	34.8073	51.5778	49.6289
ATF2	16.8195	15.2155	17.9118	13.6402
ATF3	1.52604	1.38038	3.38816	4.0656
ATF4	247.924	433.985	332.556	592.648
ATF5	8.50841	11.5945	8.58652	12.3584
ATF6	6.67882	7.16639	7.10727	8.89335
ATF6B	95.2172	100.738	66.4993	74.0306
ATF7	14.306	13.0298	12.7111	10.8158
ATF7IP	14.7919	10.7144	11.1313	10.0939
ATF7IP2	16.76	17.5798	10.3236	10.0757
ATG101	43.5721	52.7645	47.8504	48.5735
ATG12	31.9034	29.3132	33.7481	27.9042
ATG13	30.9954	31.3723	28.9277	32.3415
ATG16L1	15.7809	16.3859	14.7465	18.0078
ATG16L2	9.39903	7.66872	9.44266	5.81127
ATG2A	12.1279	13.4898	7.85596	8.25658
ATG2B	12.3981	9.11914	6.04574	6.15184
ATG3	46.926	49.9275	50.2084	45.8229
ATG4A	4.62268	6.04903	4.92251	3.74184
ATG4B	73.3766	70.9849	61.0018	59.5759
ATG4C	4.71514	3.54559	5.90051	4.61576
ATG4D	33.6761	41.4136	35.2573	31.1869
ATG5	19.1816	22.15	23.7182	16.6535
ATG7	10.6921	8.74763	12.2588	12.8965
ATG9A	54.2121	57.4365	58.5198	47.6387
ATIC	86.1798	92.5357	102.863	110.593
ATL2	55.7182	53.3747	50.8721	45.0009
ATL3	16.1143	16.5198	20.3077	20.6917
ATM	30.6982	27.3446	25.1295	26.3794
ATMIN	12.0448	11.9266	12.7469	12.7974
ATN1	49.4768	46.3021	43.0227	38.6132
ATOX1	139.608	134.089	154.032	166.698
ATP11A	29.344	33.9396	23.6573	41.9742
ATP11B	16.2121	16.1069	18.4734	17.8477
ATP13A1	54.432	65.3059	43.8998	53.3243
ATP13A2	25.4435	38.1411	26.9471	30.4379
ATP13A3	44.1283	47.2314	54.813	56.4502
ATP1A1	570.472	541.425	496.584	442.362
ATP1B1	112.707	107.087	116.817	90.2461
ATP1B3	650.411	642.853	450.664	439.849
ATP23	12.9161	10.4958	8.95864	7.96111
ATP2A1	6.87144	7.01481	4.62613	7.44078
ATP2A2	206.786	194.646	240.181	215.772
ATP2B1	21.0073	19.7508	20.1323	20.3103
ATP2B4	34.5663	28.0734	23.0608	15.405
ATP2C1	71.262	67.4032	111.489	145.641
ATP2C2	5.26309	4.16687	6.68794	7.78001
ATP5A1	228.242	210.012	204.496	177.907
ATP5B	875.796	843.779	836.362	737.416
ATP5C1	327.957	340.459	339.054	295.658
ATP5D	433.845	426.551	396.277	366.68
ATP5E	107.854	106.449	100.036	91.0874
ATP5F1	312.651	301.867	274.988	255.227
ATP5G1	725.402	717.696	639.744	610.166
ATP5G2	446.602	461.577	441.446	452.133
ATP5G3	601.725	597.024	500.79	471.585
ATP5H	715.602	725.336	723.848	685.671
ATP5I	816.876	797.036	733.059	627.333
ATP5J	358.85	354.757	321.577	308.938
ATP5J2	2220.75	1957.62	1909.16	1755.83
ATP5J2-PTCD1	7.56352	7.78765	5.44158	6.46045
ATP5L	647.025	625.168	579.836	574.047
ATP5O	252.162	231.824	231.238	201.724
ATP5S	14.4917	13.2251	10.4733	10.9699
ATP6AP1	86.502	84.5999	82.2058	72.2775
ATP6AP2	102.804	94.1305	93.9035	95.0803
ATP6V0A1	23.2525	20.9601	20.3779	15.5816
ATP6V0A2	9.79386	10.287	10.6149	11.8175
ATP6V0B	116.23	128.656	134.928	141.35
ATP6V0C	249.888	230.848	266.798	236.502
ATP6V0D1	39.4171	42.2113	26.9721	30.2172
ATP6V0E1	94.8933	84.3354	78.6233	85.714
ATP6V0E2	11.7509	15.6514	8.49596	12.7204
ATP6V1A	27.5777	24.3331	25.6009	22.6773
ATP6V1B1	11.9553	12.6275	10.4404	8.53432
ATP6V1B2	16.3356	15.4558	17.098	14.2954
ATP6V1C1	10.9747	10.1821	14.0705	10.5563
ATP6V1C2	155.144	159.938	45.465	45.8133
ATP6V1D	34.0245	35.4493	31.0911	28.5364
ATP6V1E1	46.2239	52.045	50.5646	52.3673
ATP6V1E2	4.01562	3.98148	4.19416	5.50243
ATP6V1F	136.383	130.435	148.662	133.895
ATP6V1G1	92.691	95.0322	100.589	90.2263
ATP6V1G2-DDX39B	0.140799	3.99916	4.87615	5.42914
ATP6V1H	23.5596	18.7575	24.9509	19.4306
ATP8B1	6.25242	5.2672	6.2145	5.52205
ATP8B2	5.24253	3.8671	3.75249	3.03332
ATP8B3	15.3491	8.47782	16.2175	7.93815
ATP9A	61.3109	53.588	38.7808	37.1787
ATP9B	6.44103	6.17431	5.92943	4.46246
ATPAF1	50.072	50.3608	40.5838	41.0189
ATPAF2	49.5765	52.9463	53.8968	49.0295
ATPIF1	387.465	440.884	354.015	355.28
ATR	16.9458	15.0293	12.9754	12.7377
ATRAID	133.033	137.734	135.906	144.871
ATRIP	4.91829	4.75355	5.7594	4.46342
ATRN	22.2066	22.7239	22.2202	24.0427
ATRX	24.1161	18.474	18.6554	13.9252
ATXN1	7.78457	7.29395	8.62317	7.29343
ATXN10	72.4736	61.0657	58.2211	56.3107
ATXN1L	10.7115	9.57328	8.61256	9.25929
ATXN2	17.7241	14.4202	16.2795	19.9267
ATXN2L	82.8968	90.5856	94.9099	97.1996
ATXN3	21.7892	20.123	23.1142	18.3281
ATXN7	5.78663	6.06321	5.13179	8.04297
ATXN7L3	45.651	49.7964	35.7661	43.6267
ATXN7L3B	12.7217	14.7162	10.8127	13.4273
AUH	15.6315	16.6403	15.5155	12.6619
AUP1	93.7645	111.046	81.171	109.869
AURKA	75.8106	60.4213	111.11	53.6901
AURKAIP1	201.737	239.251	202.406	176.597
AURKB	73.7469	58.7333	100.299	52.2748
AUTS2	130.241	121.103	73.1615	60.5845
AVEN	9.72407	11.0381	10.1318	13.4074
AVIL	6.07221	9.31342	3.76143	5.5141
AVL9	13.3336	11.2211	10.3041	11.9575
AVPI1	80.3108	98.7458	112.343	103.209
AXIN1	23.4293	28.6333	25.3842	26.6307
AZI2	51.5371	44.5529	52.5389	45.768
AZIN1	43.4646	40.7968	55.5162	42.5169
B2M	1490.96	1301.14	1423.78	1255.57
B3GALNT1	5.75735	6.23272	5.30769	6.07928
B3GALNT2	22.1378	23.0254	23.2787	22.1966
B3GALT6	11.4021	14.8365	10.8279	15.0658
B3GAT3	72.9762	93.4344	68.2417	91.0828
B3GNT2	7.98425	7.10449	7.58601	6.82952
B3GNT3	2.16494	2.29119	8.79212	9.15694
B3GNT4	4.40748	6.80139	4.57209	7.20785
B3GNT5	12.2353	10.2121	15.4933	12.7469
B3GNT9	13.1288	13.7418	10.7075	11.7516
B3GNTL1	7.89031	9.73711	10.2653	9.64335
B4GALNT1	10.6614	14.0567	13.469	13.2126
B4GALNT2	6.94386	7.89472	5.18225	6.95155
B4GALNT3	9.76745	10.1568	10.0562	10.7036
B4GALNT4	29.882	29.7271	31.9922	29.25
B4GALT1	90.8213	98.1223	131.747	151.122
B4GALT2	30.9967	36.1964	32.2082	33.4288
B4GALT3	25.1401	19.1234	28.2034	22.3684
B4GALT4	8.98272	9.17279	20.3932	20.0033
B4GALT5	32.8725	29.6915	35.9239	33.893
B4GALT7	42.1886	41.0073	31.9511	42.1966
B4GAT1	11.4354	14.373	11.6434	16.0381
B9D1	28.8498	26.5814	24.68	28.5216
B9D2	15.5946	17.0602	10.9502	12.6283
BABAM1	81.5115	81.053	75.3334	66.1981
BABAM2	21.6775	20.8888	22.3987	22.2587
BACE1	36.3945	49.0512	26.8195	35.9133
BACE2	41.2353	44.7757	47.0218	55.2622
BACH1	7.3664	8.54895	18.5207	14.3532
BAD	95.8208	121.374	65.2671	85.1533
BAG1	313.757	300.32	282.841	239.593
BAG2	4.90036	5.68445	5.46866	5.42836
BAG3	54.1174	54.0549	59.0881	54.876
BAG4	9.67672	7.99736	9.79701	7.04617
BAG5	25.3361	27.3906	26.2318	27.0602
BAG6	192.076	194.047	185.761	174.805
BAHCC1	13.6907	14.383	9.44399	10.2342
BAHD1	18.4547	16.5347	14.0431	11.952
BAIAP2	109.475	106.495	105.532	103.97
BAIAP2L1	37.7266	32.1404	49.1628	42.1754
BAIAP3	6.23514	5.50859	4.27777	4.51479
BAK1	29.7503	28.1319	29.7201	27.0651
BAMBI	13.4061	14.51	11.9511	15.6173
BANF1	248.292	268.318	241.399	258.399
BANP	14.6937	13.8881	10.4029	13.5065
BAP1	34.9461	32.4032	31.79	31.8181
BARD1	5.19551	5.66087	5.30454	4.01097
BARX1	15.4625	12.1799	21.3845	15.0936
BARX2	8.26849	7.8766	18.2201	14.5684
BASP1	186.812	210.484	201.102	219.909
BAX	79.4448	72.4036	87.1076	77.4133
BAZ1A	14.0477	12.6688	15.0462	11.268
BAZ1B	46.0691	49.8989	39.3833	44.5433
BAZ2A	36.2624	30.3992	31.2364	28.2196
BAZ2B	18.7694	14.772	15.6738	12.0411
BBC3	4.86767	7.59904	4.96931	5.66863
BBIP1	21.3245	19.4662	25.0741	23.8731
BBS1	17.7908	19.2221	9.69806	14.0031
BBS10	5.6612	5.56967	6.46088	5.92452
BBS2	17.778	16.0942	17.0825	14.3099
BBS4	15.3645	13.1414	15.9381	11.7723
BBS7	8.92196	9.18265	9.94925	9.45452
BBX	14.1301	14.9918	16.2107	15.6113
BCAM	384.712	351.734	282.379	230.756
BCAN	10.9068	11.5976	15.9816	19.0856
BCAP29	37.9016	42.7823	46.0587	50.3051
BCAP31	222.637	225.567	241.084	244.686
BCAP31P1	7.7408	12.253	8.95524	11.9591
BCAR1	47.3827	50.5781	40.8829	49.5378
BCAR3	21.2427	22.7723	46.1227	50.6269
BCAS2	40.8498	41.6179	42.2237	38.6898
BCAS3	13.5016	12.4764	9.31763	10.5083
BCAS4	13.1079	12.904	10.4178	10.3979
BCAT1	2.55829	3.19958	2.35852	5.1889
BCAT2	43.7371	46.9057	39.0783	48.3015
BCCIP	40.4824	36.83	45.4448	39.1761
BCDIN3D	6.27711	6.0643	5.68511	6.00187
BCKDHA	98.0924	76.4745	72.3681	60.8899
BCKDHB	10.2548	12.6495	7.88044	6.95219
BCKDK	43.4495	32.7472	45.4397	32.314
BCL10	7.73064	7.90444	10.3201	8.63755
BCL11A	18.8488	16.8635	17.212	13.5705
BCL2L1	36.8955	33.9392	50.0642	52.2024
BCL2L11	23.0201	24.2306	14.7434	14.1929
BCL2L12	83.6809	81.2887	79.397	59.2346
BCL2L13	17.692	15.5572	22.6615	17.0668
BCL2L2	21.0475	21.1813	18.8773	18.4979
BCL2L2-PABPN1	7.61152	7.56632	6.27248	5.95801
BCL3	41.468	32.0742	57.2271	66.3957
BCL6	32.7333	22.7768	26.4514	23.4891
BCL7A	19.0713	21.286	14.6697	20.9295
BCL7B	44.8028	43.1567	44.4365	44.9379
BCL7C	39.6773	43.4031	32.9092	32.8905
BCL9	13.3161	14.4216	10.3707	11.1629
BCL9L	135.386	130.533	135.672	118.266
BCLAF1	64.495	64.1005	60.9491	50.737
BCOR	14.8534	13.7058	12.1676	10.0154
BCR	44.514	32.7627	48.203	50.2277
BCS1L	61.4204	80.8874	48.7649	64.6354
BDH1	34.3801	41.8496	29.4815	32.2784
BDH2	9.26262	7.59775	7.99271	7.46748
BDP1	5.28968	4.87043	4.88851	4.69853
BECN1	48.0088	46.4124	40.4518	39.6941
BEGAIN	84.0249	83.4492	105.398	102.82
BEND3P1	4.41827	4.1591	4.4926	5.27401
BET1	27.3796	30.2511	33.3326	30.8509
BET1L	23.8029	22.9767	21.5595	25.8094
BEX3	156.416	150.592	134.219	118.682
BFAR	35.0756	39.8731	45.5034	45.7205
BHLHE40	76.0782	62.923	156.194	106.358
BICD1	7.50893	8.55268	10.9317	10.1183
BICD2	54.8545	52.6401	55.9909	51.1622
BICDL1	11.2518	14.8332	15.0279	20.1881
BICRA	14.615	14.9653	12.7325	11.6528
BID	25.969	25.2885	23.7613	27.5226
BIN1	9.48005	12.1046	8.31895	11.9934
BIN3	16.7886	21.4937	15.6808	19.6639
BIRC2	117.429	115.427	137.926	110.142
BIRC3	2.46106	2.86299	8.98821	6.75789
BIRC5	62.7988	47.4675	61.625	41.407
BIRC6	18.1273	15.6794	15.2136	15.7032
BIVM	24.7925	28.7495	17.1456	21.8719
BLCAP	156.847	153.943	157.401	154.453
BLM	5.68711	6.04605	6.36365	6.1161
BLMH	21.1778	17.1779	14.2125	11.9551
BLOC1S1	100.024	97.7415	94.0204	86.3023
BLOC1S2	47.1159	39.3334	41.3029	43.5323
BLOC1S3	16.6669	19.0598	15.0469	15.6479
BLOC1S4	11.1351	13.6818	13.0243	14.0748
BLOC1S6	21.7276	22.0871	21.743	19.2007
BLVRA	38.8255	33.9234	36.955	31.8514
BLVRB	174.7	172.551	157.619	129.561
BLZF1	18.5469	19.6459	16.7113	15.9302
BMI1	29.194	29.275	20.9079	28.8297
BMP1	31.6466	28.3367	22.8582	19.6615
BMP2	9.2207	9.68014	11.6149	10.0326
BMP2K	5.50014	4.05705	5.11059	5.11078
BMP7	68.763	75.8718	57.6874	62.1183
BMP8B	3.2139	4.30196	3.40646	5.18133
BMPER	16.881	16.7013	16.9307	21.7825
BMPR1A	10.0327	11.3019	8.39412	9.26353
BMPR2	5.87469	5.46778	4.3787	4.38318
BMS1	10.7327	10.5488	9.14691	9.46944
BMS1P1	5.09339	4.26438	3.62823	3.80469
BMS1P2	6.18782	5.81342	4.28977	4.89758
BMS1P22	4.91817	6.421	4.07909	2.52496
BNIP1	9.31632	10.7373	10.9742	11.32
BNIP2	35.2146	36.692	35.4716	32.9738
BNIP3	23.1703	19.6064	34.2731	28.6288
BNIP3L	65.9164	47.3878	89.4091	65.9659
BOC	32.7222	26.0017	17.1098	10.9065
BOD1	62.5976	77.0365	64.5224	76.5907
BOD1L1	13.362	16.2878	9.59246	10.0497
BOK	29.215	27.3799	26.8234	31.2374
BOLA1	31.3983	35.0157	38.3719	36.9441
BOLA2	53.9286	56.7928	64.549	64.5433
BOLA2-SMG1P6	30.9872	35.1089	44.2129	46.4361
BOLA2B	144.195	136.602	164.257	144.172
BOLA3	98.6464	108.06	124.778	118.008
BOP1	102.34	136.832	88.9857	113.098
BORA	8.90259	6.01249	10.2233	4.76738
BORCS5	3.84079	2.88363	6.34311	6.11322
BORCS6	4.6809	6.19424	4.37744	4.39505
BORCS7	7.52115	10.1721	7.94406	8.32501
BORCS8	11.946	12.4611	11.2942	9.34207
BORCS8-MEF2B	10.5735	9.33641	7.3678	7.89506
BPGM	10.0408	8.16201	10.0942	7.7419
BPHL	16.62	14.7155	22.2608	11.0773
BPNT1	19.9719	14.0766	19.5206	16.4883
BPTF	32.7307	32.1251	25.6205	27.0065
BRAF	5.80242	6.30157	5.56218	5.37753
BRAP	8.40582	8.04431	8.82381	7.5507
BRAT1	51.3031	65.7613	36.6213	47.3539
BRCA1	13.1784	15.9171	11.7998	14.7592
BRCC3	16.467	18.6994	13.6109	13.4771
BRD1	17.912	15.0597	15.0086	14.7049
BRD2	102.802	95.6195	96.1362	93.6408
BRD3	19.9316	19.6499	13.2313	16.3825
BRD4	37.3937	41.4643	36.2028	36.3977
BRD7	34.0382	31.5309	31.9701	30.9143
BRD8	52.1903	50.8717	49.8303	37.3135
BRD9	111.996	90.1499	97.0085	83.6813
BRF1	18.3117	23.6962	13.7373	16.4916
BRF2	7.68511	6.67344	8.51333	8.16404
BRI3	262.593	260.509	245.209	228.325
BRI3BP	9.90032	11.5191	11.8212	15.3328
BRICD5	6.47855	9.1756	5.35317	4.2148
BRIP1	5.60877	4.89156	5.80922	4.42625
BRIX1	43.7897	48.1232	49.5309	50.6468
BRK1	108.413	97.9476	102.554	97.2137
BRMS1	40.04	46.8308	34.0544	39.7541
BRMS1L	7.88327	8.4481	6.0239	6.81393
BROX	21.8223	25.2503	23.9644	24.8757
BRPF1	7.98106	6.95383	6.07313	6.51525
BRPF3	9.54143	8.95624	7.34138	7.05528
BRWD1	9.92733	10.6216	9.62965	8.55218
BSCL2	14.8963	14.5081	13.5228	13.4684
BSDC1	28.5694	27.9517	23.5714	26.3857
BSG	766.837	753.089	816.329	869.521
BSNDP2	9.60605	6.65609	2.15148	6.2505
BST2	88.6495	88.8544	73.46	71.8847
BTAF1	15.7543	12.1436	17.067	13.4611
BTBD1	40.0653	39.0682	41.9565	40.3013
BTBD10	15.1035	14.6773	15.4869	14.0773
BTBD2	65.4924	66.9513	55.6913	61.6632
BTBD3	76.8865	82.2759	74.9025	75.4045
BTBD7	9.3953	11.0117	7.88894	7.75129
BTD	15.0618	12.5094	15.1762	13.8409
BTF3	760.886	778.369	754.316	786.89
BTF3L4	53.4008	51.7327	56.7072	61.2602
BTF3L4P2	51.2965	44.928	56.8935	63.5181
BTG1	21.9506	24.7436	32.4039	27.9601
BTG2	18.4612	13.3909	9.61932	7.98914
BTG3	35.5176	28.1463	36.6513	29.4673
BTN2A1	7.47459	5.98116	8.45027	4.98096
BTN3A1	5.96446	4.35664	5.64448	3.10537
BTN3A2	6.58388	4.19021	6.76659	4.31274
BTRC	5.44501	6.07117	5.47628	5.25254
BUB1	18.5162	12.9998	26.2913	10.9114
BUB1B	34.2272	23.7636	36.674	17.93
BUB3	112.104	100.07	124.988	92.9045
BUD13	9.47871	8.41871	10.9869	9.10604
BUD23	192.344	193.834	216.157	207.549
BUD31	154.726	199.764	166.246	197.537
BX004987.1	5.56965	6.46213	2.67664	4.39956
BX248516.1	0.140799	3.99916	4.47562	5.30069
BX284632.1	7.03234	5.7195	2.58274	5.23035
BX284668.4	35.9325	39.1997	38.0661	38.3213
BX664615.1	12.3103	13.9179	5.50795	10.0614
BX927182.1	6.07207	3.39297	3.10586	2.37015
BYSL	16.8244	22.3058	25.8676	21.0179
BZW1	144.389	139.437	187.39	188.448
BZW1P2	21.8918	18.8471	31.5895	28.2207
BZW2	38.4023	32.2751	36.5486	30.9263
C10orf35	12.8155	11.0167	14.2836	13.6153
C10orf76	15.3372	12.2067	15.241	10.5814
C10orf88	7.19128	4.51439	5.89436	5.04132
C11orf1	21.7573	24.5877	23.1522	25.0991
C11orf24	37.0432	32.4251	54.7504	45.9183
C11orf49	23.896	25.0973	16.7646	17.9886
C11orf54	32.2857	31.4047	44.6623	35.5774
C11orf57	14.7368	10.3404	10.5231	9.90286
C11orf58	90.4602	94.4561	80.6715	83.0889
C11orf68	20.625	27.5218	19.6686	25.4533
C11orf70	18.5252	23.1621	16.2597	28.9912
C11orf71	3.34585	4.05655	3.94537	3.04112
C11orf74	8.37542	6.57532	7.61532	7.46847
C11orf80	24.7243	26.0955	19.5201	18.956
C11orf84	26.6319	28.2484	25.4172	25.4738
C11orf86	4.40947	5.5732	8.28314	12.4091
C11orf95	9.17225	12.9401	4.11675	6.19051
C11orf98	146.72	135.029	162.942	146.672
C12orf10	66.597	77.5537	69.918	73.6853
C12orf29	8.20311	10.1621	8.92903	8.8339
C12orf4	15.818	14.7181	15.4401	11.8696
C12orf43	9.94832	8.77109	9.44961	8.38025
C12orf45	9.40119	8.89221	10.3129	9.92677
C12orf49	13.1809	11.1301	11.2362	11.887
C12orf57	300.175	338.026	275.704	319.659
C12orf65	14.1285	15.8672	15.8709	13.8084
C12orf66	3.62598	4.22828	4.79452	4.59845
C12orf73	13.1378	12.224	13.7752	10.6756
C12orf75	11.206	8.24856	15.0305	10.1517
C12orf76	10.8756	15.401	9.81879	12.7318
C14orf119	27.768	27.7998	26.0352	30.7955
C14orf166	80.8697	71.3771	87.1744	78.3542
C14orf2	385.611	408.433	369.439	382.416
C14orf37	8.50227	13.3553	6.13716	8.51168
C14orf79	12.1111	16.2597	8.76418	15.5107
C14orf80	49.7108	55.9365	44.1233	37.1893
C14orf93	16.662	14.8334	15.3739	11.2742
C15orf38-AP3S2	10.9459	11.4496	10.4961	11.9017
C15orf39	10.3412	12.4181	8.53715	12.0438
C15orf40	20.4653	22.7726	18.8709	19.9727
C15orf41	8.31032	7.26453	7.05405	7.07707
C15orf61	4.32928	5.14085	3.82657	3.86379
C16orf52	8.1571	9.02634	11.3504	11.7598
C16orf58	32.4869	41.9878	29.3798	36.5471
C16orf59	20.0529	27.7773	16.7848	25.3858
C16orf62	10.9504	12.3265	7.64537	8.86309
C16orf70	14.0826	12.7464	11.9441	12.294
C16orf72	16.8629	17.7265	16.7177	16.6541
C16orf74	16.3769	14.9663	27.2579	24.1086
C16orf87	6.925	6.51419	9.55525	7.50465
C16orf91	40.7577	47.052	36.2387	38.9839
C16orf95	5.76664	5.79259	7.26078	7.29452
C17orf49	108.988	109.138	135.276	129.663
C17orf51	13.9825	18.8616	17.8708	22.1775
C17orf53	5.03515	4.09948	6.07673	4.61931
C17orf58	12.9468	15.6399	18.8931	21.3352
C17orf62	81.3119	81.4786	74.0649	70.3766
C17orf75	17.0814	21.3784	14.037	19.5138
C17orf80	11.9172	11.6278	9.9932	11.3726
C18orf21	6.74606	7.3344	8.53456	9.51039
C18orf25	5.07165	5.86101	5.78075	7.10289
C18orf32	18.27	21.9619	22.6237	21.7117
C18orf8	9.84429	11.3539	13.8638	12.04
C19orf12	24.7979	26.3872	18.7286	22.859
C19orf24	85.4122	110.488	89.9152	113.628
C19orf25	36.7414	51.1951	30.6932	46.8283
C19orf33	810.532	853.221	999.887	1017.28
C19orf44	3.3563	4.24487	2.75792	5.16004
C19orf47	12.2945	14.8734	9.95043	11.8565
C19orf48	91.9112	121.991	99.814	148.287
C19orf53	185.554	197.414	203.153	197.275
C19orf54	18.3633	21.175	19.2425	20.6778
C19orf57	4.67769	5.07027	2.64306	2.02642
C19orf60	42.8225	56.856	42.1318	50.898
C19orf66	10.4105	9.50606	9.15307	10.4101
C19orf68	10.4636	10.6995	8.27871	11.574
C19orf70	121.273	121.269	109.168	108.83
C19orf71	27.8239	41.5074	21.102	44.1037
C19orf73	2.72413	5.16131	3.64456	3.51626
C1D	24.6527	26.8083	29.4089	23.0485
C1GALT1	11.1398	8.20741	11.3714	14.1806
C1GALT1C1	10.2777	12.2381	12.6282	12.0716
C1QBP	253.644	273.672	283.613	290.15
C1QTNF1	18.6867	21.9271	20.6503	27.2953
C1QTNF6	7.52732	8.4217	8.68497	9.43865
C1R	22.3008	16.3577	22.226	14.5343
C1RL	37.4111	31.7394	39.16	37.9744
C1S	8.90962	6.03121	12.7384	7.64263
C1orf109	25.3065	29.0231	31.375	30.5025
C1orf112	9.19703	8.78157	9.70039	9.73231
C1orf115	5.09608	5.62993	4.40963	4.64975
C1orf116	23.0976	21.4698	31.557	31.3239
C1orf122	85.7542	116.469	81.8777	87.0199
C1orf123	41.336	40.3491	36.6583	38.3454
C1orf131	20.6164	17.2972	19.6739	15.5062
C1orf159	19.9641	20.3113	14.6977	12.9665
C1orf174	14.3443	16.339	15.8329	17.4332
C1orf186	13.4688	9.20226	10.2676	8.72446
C1orf198	6.92574	7.66163	5.89248	6.80433
C1orf21	23.5453	24.3551	21.7046	17.6776
C1orf216	6.75718	7.6751	5.55326	5.7026
C1orf226	3.47324	4.2504	4.78844	5.39549
C1orf27	15.7715	14.6182	17.3888	12.077
C1orf35	41.4912	42.766	30.1568	32.222
C1orf43	242.705	244.795	283.685	279.186
C1orf50	9.81038	9.61752	11.3315	8.15786
C1orf52	29.1449	28.0299	29.0268	31.6589
C1orf53	12.8025	18.3029	10.4389	12.0116
C1orf56	8.81283	8.03306	5.6236	7.7721
C20orf196	8.47255	8.53006	10.9431	10.6333
C20orf24	149.293	210.018	166.085	202.809
C20orf27	48.4845	45.7993	57.2953	48.4285
C21orf2	15.7203	19.1673	12.2131	12.2563
C21orf33	41.956	43.793	33.8189	29.2954
C21orf58	11.3042	12.7791	8.55007	9.70881
C21orf59	35.1469	39.8065	41.9604	45.8939
C21orf91	4.41019	5.08116	3.1866	3.10449
C22orf23	11.6565	10.0496	9.69862	10.527
C22orf39	27.3153	26.4122	22.5043	22.7804
C22orf46	15.4677	15.2848	12.3514	14.9718
C2CD2	7.5423	7.09234	8.52203	10.1094
C2CD2L	10.3216	13.3702	9.39294	14.5871
C2CD3	17.5066	18.2512	11.6306	12.1472
C2CD5	41.8321	40.151	28.6002	24.7269
C2orf42	4.9872	5.84952	7.13766	6.53624
C2orf49	11.2253	10.2304	12.4333	9.68139
C2orf68	20.8408	18.3344	17.0492	15.4015
C2orf69	4.63731	4.71139	5.82879	4.77867
C2orf74	12.2598	11.2466	13.116	10.3501
C2orf76	9.7956	8.17857	11.0418	7.81202
C2orf82	2.56305	3.6246	3.79418	4.26127
C3	2.25071	2.04961	2.94085	2.61813
C3orf14	19.2291	17.8549	27.5128	18.5088
C3orf38	9.67366	8.93854	8.68849	8.64611
C3orf58	12.8515	12.9263	10.8467	9.0543
C3orf62	6.01062	4.34494	3.64418	3.38939
C4orf3	41.0631	36.4211	53.712	40.5767
C4orf33	10.0512	7.72145	7.11362	7.50825
C4orf36	5.82017	6.11286	6.51676	4.28497
C4orf46	4.7763	4.97981	4.57361	5.14147
C4orf48	18.973	22.5849	27.6227	22.5522
C5AR1	5.25038	5.56129	2.2672	1.9865
C5orf15	36.4329	33.2105	35.3698	32.1791
C5orf22	24.0698	21.7445	24.7539	20.1038
C5orf24	15.2931	16.2167	14.9658	16.1304
C5orf30	5.97307	6.35028	5.77858	7.21899
C5orf34	6.41239	5.56843	8.01356	5.87556
C5orf42	6.64336	5.79827	4.00539	4.30021
C5orf51	15.5307	15.2494	16.3868	14.9964
C5orf63	10.4846	10.4782	11.1314	9.52326
C6orf106	37.3131	34.1998	36.1996	30.5834
C6orf120	10.7023	12.4275	10.624	11.3106
C6orf132	19.527	18.5807	15.4261	13.5908
C6orf136	25.8088	22.9369	25.3595	20.0503
C6orf203	20.2039	22.6064	18.5763	21.3909
C6orf223	21.9962	20.1049	43.0853	41.3734
C6orf226	20.6835	24.3806	20.122	17.5015
C6orf47	12.0139	13.1894	9.32525	10.5374
C6orf48	148.024	154.864	132.286	141.11
C6orf62	50.5293	48.2237	45.7391	45.3039
C6orf89	31.7655	31.9412	30.2382	36.5672
C7orf25	6.54402	5.31296	6.11308	5.74922
C7orf26	17.0801	19.9998	15.7293	17.5019
C7orf43	36.219	34.6295	25.3154	29.7668
C7orf49	45.3038	42.538	41.6948	47.8006
C7orf50	67.2173	90.9563	63.8846	82.6095
C7orf55-LUC7L2	7.67224	6.99468	4.09421	4.64511
C7orf73	11.4651	11.1258	10.7844	11.6759
C8G	4.13395	5.46693	2.6484	3.33313
C8orf22	37.303	30.7427	26.3814	16.3917
C8orf33	43.9444	43.9664	47.2646	44.7046
C8orf4	1.64671	1.67298	2.90754	2.61363
C8orf44	7.56515	8.81624	4.50175	7.65673
C8orf58	15.8894	13.3937	18.8465	13.368
C8orf59	154.562	144.536	159.626	169.295
C8orf76	30.621	32.5152	31.0376	37.2239
C8orf82	46.1745	62.9032	38.9394	43.7829
C9orf16	99.384	111.793	102.111	112.312
C9orf172	5.43232	7.93278	4.16504	5.40086
C9orf3	94.6843	85.1456	63.6541	63.5519
C9orf40	3.74344	5.06579	4.63494	5.46545
C9orf64	7.1609	8.54978	7.8606	8.58591
C9orf78	46.1394	49.7149	48.5837	49.9136
C9orf85	10.9452	11.8393	11.4393	12.9922
CA11	17.7342	14.4335	13.327	6.54895
CA12	22.3499	18.6114	36.2513	35.3811
CA2	0.616743	1.70296	1.87533	2.32496
CA5B	5.91642	6.95756	5.42524	6.39436
CA5BP1	27.346	30.6808	29.7326	26.4691
CA9	154.46	124.991	224.668	187.004
CAAP1	13.557	14.4568	16.8146	15.1435
CAB39	22.5297	21.0521	29.6233	25.2537
CABIN1	23.7917	22.6676	23.9049	23.4544
CABLES1	4.73298	5.26548	3.17669	5.04716
CABLES2	9.44516	8.84649	7.04077	7.82996
CABYR	7.68901	4.98465	4.34248	1.79992
CACFD1	10.1953	12.4127	7.9439	6.30053
CACHD1	8.39409	7.36466	7.28998	6.26854
CACNA2D3	8.19805	5.17589	8.12952	4.45263
CACNB1	5.16698	4.54242	2.36184	1.68513
CACNB3	10.9536	9.06855	8.4158	5.81984
CACNB4	6.70802	6.34169	6.68161	4.754
CACTIN	19.1572	20.2666	15.0401	17.6872
CACUL1	9.79883	8.76829	10.5385	9.65566
CACYBP	104.574	110.624	125.665	111.942
CAD	20.5542	22.5517	21.393	22.5885
CADM4	8.97519	9.58594	7.12286	7.51876
CALB1	104.268	76.6091	128.729	103.308
CALB2	0.0801603	0.177429	0.630943	1.4097
CALCA	137.231	196.09	167.434	210.647
CALCB	18.674	48.4446	20.4304	41.2661
CALCOCO1	24.2018	23.8964	15.5105	19.3416
CALCOCO2	64.1094	65.0256	69.5933	72.2956
CALCRL	8.21079	8.63309	4.05474	3.2129
CALD1	18.1003	17.7144	16.8727	17.5496
CALHM2	4.61885	6.0676	3.91081	5.99124
CALM1	216.008	192.05	281.759	252.503
CALM2	260.026	219.286	284.53	221.816
CALM3	219.367	160.716	225.088	143.494
CALML3	23.4205	25.7867	4.7948	3.5146
CALML4	14.4867	14.9011	8.51268	9.30643
CALML6	4.23965	6.58802	1.17246	2.14075
CALR	487.26	524.733	567.159	599.889
CALU	62.1082	58.0863	92.7537	88.7223
CAMK1D	6.88089	4.78442	7.08434	4.5935
CAMK2D	7.79027	6.98425	5.34393	5.46316
CAMK2G	15.8368	14.5789	15.4391	13.6484
CAMK2N1	9.78887	10.4087	16.0637	21.1428
CAMKK1	10.0098	9.90345	6.95924	6.04326
CAMKK2	15.6787	14.3649	12.1938	14.6887
CAMKMT	8.80384	10.7107	6.50873	7.35761
CAMLG	26.6437	28.7522	34.9485	28.3853
CAMSAP1	13.1408	11.4587	13.0423	10.7215
CAMSAP2	26.7898	21.6837	25.943	26.1787
CAMSAP3	6.20357	7.86077	5.03854	3.66259
CAMTA1	82.0187	71.4945	96.0473	75.235
CAMTA2	21.1545	27.2216	31.9419	35.7212
CAND1	57.0651	53.1277	58.4146	50.2804
CANT1	76.0065	84.8431	89.5447	74.2403
CANX	512.384	404.222	580.206	587.905
CAP1	130.986	112.739	138.353	124.171
CAPG	70.8842	59.6838	85.2332	57.1173
CAPN1	186.287	170.385	147.291	112.677
CAPN10	18.2272	22.1865	15.9566	17.3225
CAPN12	7.72828	5.4167	5.29154	3.61094
CAPN15	46.903	55.3976	38.0193	40.1038
CAPN2	71.3705	67.4855	83.9061	88.2443
CAPN7	10.4199	12.0204	9.51214	9.36278
CAPNS1	373.532	369.923	402.446	450.877
CAPRIN1	89.409	80.7384	87.2453	77.2683
CAPRIN2	9.97255	11.606	7.19954	9.67462
CAPS	5.4675	7.17527	2.59234	5.50853
CAPS2	5.67934	4.72102	7.82001	6.23028
CAPZA1	76.8055	65.204	77.5355	66.2759
CAPZA2	64.4177	48.2587	54.7678	49.5013
CAPZB	206.245	185.989	188.003	179.437
CARD10	20.7648	21.1544	23.3168	23.0953
CARD11	13.9831	8.05299	20.8811	14.7858
CARD16	20.2915	15.1035	20.5731	16.4589
CARD19	59.8485	62.3502	58.611	56.2694
CARD6	5.49034	4.91291	4.15369	4.04079
CARD8	24.0818	20.0526	23.609	17.6378
CARHSP1	49.6776	39.7431	40.4169	43.4582
CARM1	41.7778	42.5901	41.3017	43.5654
CARMIL1	8.72693	7.48548	7.9159	6.34921
CARNMT1	8.36167	8.16016	10.9419	8.41406
CARS	31.2534	49.7317	41.0344	58.3376
CARS2	48.984	57.1299	41.0567	48.7409
CASC3	39.4109	38.1834	35.5721	34.377
CASC4	19.7918	20.8799	19.8192	21.6334
CASD1	9.80058	11.4204	10.11	9.97939
CASK	11.8836	15.1999	12.8346	16.8653
CASKIN2	24.568	29.0716	14.0295	15.8346
CASP1	43.1436	40.2025	45.5201	34.1507
CASP2	15.5245	17.3378	17.4695	16.7872
CASP3	13.8922	14.9326	17.731	12.471
CASP4	32.9448	33.6881	49.1054	42.5208
CASP6	9.07721	11.7539	7.59445	9.51726
CASP7	11.1535	9.69628	9.68835	9.56753
CASP8	41.7031	37.0029	39.759	38.9909
CASP8AP2	8.08682	8.43799	7.61585	6.94979
CASP9	6.43144	9.52865	7.82466	8.08766
CAST	201.602	185.512	235.999	212.3
CASTOR1	15.0227	10.083	6.76146	3.9373
CASZ1	11.204	10.4086	9.75174	7.37396
CAT	28.8062	25.3144	21.7118	20.8807
CATSPER2	7.92722	7.11682	3.13236	5.46856
CATSPER2P1	5.11048	3.64239	3.24188	4.10712
CATSPERG	4.56488	3.56313	3.51721	2.53828
CATSPERZ	4.67076	5.49487	4.22688	5.17196
CAV1	75.58	53.5492	101.47	62.7919
CAV2	51.1553	48.3026	70.1949	50.2814
CAVIN1	82.8803	70.1155	82.2934	73.1608
CAVIN3	41.4771	51.0847	52.5819	61.5143
CBARP	6.46494	7.90766	6.47914	6.03689
CBFA2T2	18.2124	19.3746	18.817	15.3933
CBFB	51.4515	46.7403	47.0911	40.5377
CBL	7.01653	5.97565	6.88041	5.79639
CBLB	27.6606	26.8911	22.9148	25.6976
CBLL1	14.0575	12.7067	14.2059	14.7365
CBR1	530.01	510.865	391.281	277.836
CBR3	21.1794	20.4531	13.4698	10.1974
CBR4	15.2999	14.6039	15.8611	16.0158
CBS	7.32752	18.007	8.76705	21.478
CBSL	4.02004	9.52029	5.25483	14.643
CBWD1	55.6382	55.1911	53.0057	50.0123
CBWD2	39.4337	44.4294	40.1805	36.4533
CBWD3	17.5909	19.5443	19.0465	20.5217
CBWD5	34.3254	41.3602	40.4392	34.3221
CBX1	72.4699	68.5718	56.4528	56.998
CBX2	26.6073	25.372	18.4137	23.5209
CBX3	114.68	104.18	118.496	98.7225
CBX4	61.382	81.9528	63.9308	70.9347
CBX5	14.7764	13.8667	13.9686	13.0165
CBX6	7.86391	11.308	5.00784	9.45003
CBX7	5.88922	6.19835	5.14651	6.54538
CBX8	9.83313	11.3959	10.071	11.9526
CBY1	26.2058	27.8256	19.6783	25.0583
CC2D1A	27.453	24.8664	20.5187	19.4768
CC2D1B	19.6243	15.6508	13.4626	15.1801
CC2D2A	4.69627	5.44947	4.00207	4.51671
CCAR1	45.922	42.385	35.9246	32.2468
CCAR2	132.33	122.152	120.367	114.802
CCDC102A	6.47046	7.05509	4.2389	4.85811
CCDC106	18.3432	25.4617	9.42222	14.1482
CCDC107	11.1015	11.0782	16.7796	12.6977
CCDC115	21.4185	19.9424	14.2275	16.8014
CCDC117	7.68264	9.04342	7.23421	7.37967
CCDC12	32.8611	36.3749	28.9177	26.2953
CCDC120	5.83333	5.01811	4.09718	4.08662
CCDC124	105.651	107.778	113.082	113.227
CCDC125	6.24324	5.2158	5.51101	5.0202
CCDC127	11.6	10.9675	13.2234	10.8912
CCDC130	25.9428	27.1732	20.1922	21.8746
CCDC134	6.32375	4.69209	6.50656	4.02721
CCDC137	53.87	70.965	44.91	61.6563
CCDC138	5.35005	4.42742	4.73791	3.48632
CCDC14	30.1927	27.8422	28.2101	25.4996
CCDC142	13.4242	13.9852	8.54714	9.51535
CCDC144NL	8.94146	7.43778	8.26412	5.16598
CCDC149	5.07118	6.35345	3.59855	4.69969
CCDC150	4.13456	4.09081	5.0991	4.63778
CCDC153	6.03861	5.16908	4.9984	3.83919
CCDC159	16.1065	11.3664	9.65129	12.2335
CCDC167	45.0488	43.358	44.6951	36.7367
CCDC174	10.2	13.0654	11.0756	10.3409
CCDC18	8.98566	6.67677	6.64221	4.96514
CCDC183	10.7588	6.74643	4.93062	9.82241
CCDC186	6.73421	5.15742	4.77335	4.12806
CCDC189	9.96585	11.4802	7.82583	8.74409
CCDC22	8.50936	9.23153	7.68583	8.68893
CCDC24	9.2613	9.12062	6.80852	8.09607
CCDC25	23.7359	20.1767	29.896	24.75
CCDC28A	10.7607	10.6786	12.2468	11.091
CCDC28B	5.2814	4.71332	3.25353	3.32327
CCDC3	210.301	182.71	138.709	102.502
CCDC32	11.7513	9.38679	12.0293	9.69337
CCDC34	51.4366	38.1824	21.2595	15.6971
CCDC39	7.44905	12.1451	6.52848	7.5948
CCDC40	3.52267	5.81391	2.38251	4.37353
CCDC43	16.8035	15.5781	16.5753	15.1544
CCDC47	121.143	119.069	117.048	116.206
CCDC50	13.8591	12.885	12.7753	11.8444
CCDC51	23.3708	27.8339	24.7042	26.0365
CCDC57	89.8769	106.839	74.7052	98.374
CCDC58	76.3303	66.5535	86.5284	84.1771
CCDC59	28.4182	26.9035	35.916	28.4233
CCDC6	32.0547	29.5018	26.0885	20.1483
CCDC61	22.7162	24.4554	18.8735	17.8635
CCDC66	9.67054	8.34904	9.08074	8.17774
CCDC71	12.4089	12.4024	10.6421	11.5702
CCDC77	12.3119	7.70837	12.4082	9.94498
CCDC78	7.34365	10.2779	5.00819	6.58295
CCDC82	49.2627	47.6695	41.6892	46.1541
CCDC84	43.1317	49.9925	31.6855	37.1268
CCDC85B	27.196	33.8023	30.5099	37.3689
CCDC85C	20.4255	19.7599	16.2784	14.2177
CCDC86	28.4936	31.9569	32.9311	36.0864
CCDC88A	8.32586	6.91092	9.64063	6.06123
CCDC88B	14.7486	16.1114	15.0016	17.131
CCDC88C	26.8353	20.9231	21.6029	15.9096
CCDC9	35.2861	37.0202	36.8893	35.4641
CCDC90B	39.1863	39.3994	42.7596	45.0017
CCDC91	19.2945	15.0322	19.4417	20.0954
CCDC92	6.00316	8.37503	3.57598	6.79785
CCDC93	9.60648	8.95503	9.3908	7.84208
CCDC94	13.7554	17.2143	14.3749	18.4732
CCDC97	38.1359	38.3519	34.1466	30.296
CCHCR1	25.9435	26.1013	28.2237	21.7349
CCL28	4.73274	5.92981	3.83038	5.39397
CCM2	28.8995	29.1038	29.6289	28.4138
CCNA2	25.5812	19.7243	33.6447	17.9819
CCNB1	122.204	87.8993	138.407	62.1406
CCNB1IP1	48.1467	55.8293	52.8485	55.3542
CCNB2	66.2499	41.5651	76.4962	31.2969
CCNC	59.2252	59.9118	62.2474	53.0981
CCND1	450.466	401.5	392.877	370.458
CCND3	25.6257	29.2165	30.5398	25.7597
CCNDBP1	26.4097	30.7374	23.8373	26.3563
CCNE1	10.3264	9.82252	7.0834	12.9997
CCNE2	6.06081	6.82802	4.96191	4.47381
CCNF	15.0158	10.4399	18.0471	9.83108
CCNG1	39.259	36.512	40.5602	29.8957
CCNG2	8.4337	5.64392	16.4477	7.8288
CCNH	17.7171	16.6272	17.8921	15.1052
CCNI	93.7039	92.2022	104.621	100.182
CCNJL	15.1315	15.0886	13.7462	12.9678
CCNK	41.6794	43.8061	41.1348	41.0988
CCNL1	87.1567	90.3288	69.606	71.5124
CCNL2	162.325	182.631	115.792	148.531
CCNT1	11.0623	11.3258	12.4841	11.3432
CCNT2	15.869	18.9449	14.003	12.7632
CCNY	33.6243	25.1222	33.9228	32.6389
CCNYL1	6.15728	4.87693	6.34153	6.50744
CCP110	7.18529	6.72731	6.70009	6.47199
CCPG1	15.2786	20.1054	17.7973	21.7664
CCS	42.3827	38.9414	32.7655	31.7587
CCSAP	5.96467	5.86638	7.23353	6.0743
CCSER2	8.35933	7.18	9.49699	7.83158
CCT2	127.204	143.577	165.32	157.823
CCT3	213.591	257.692	222.788	273.225
CCT4	93.8814	92.5269	123.529	105.89
CCT5	453.573	464.395	538.071	475.861
CCT6A	136.005	149.786	158.615	146.044
CCT6P1	5.45345	5.37844	4.88491	5.26726
CCT7	147.418	144.59	157.866	172.326
CCT8	94.1847	89.5715	117.992	101.405
CCZ1	31.266	32.2068	36.5985	35.4224
CCZ1B	29.1439	30.6741	28.2128	34.8945
CD101	7.90778	7.14522	3.82842	4.01051
CD109	41.7561	36.5936	45.8158	39.7489
CD151	308.438	278.4	311.104	267.342
CD163L1	2.31879	3.06515	5.66577	4.14928
CD164	86.2022	85.8273	82.4926	76.7646
CD164L2	7.55091	6.09076	4.68582	3.86397
CD24	217.173	237.731	177.1	178.813
CD276	20.1292	19.7891	18.6448	20.6793
CD2AP	12.4904	12.7699	14.0296	11.8092
CD2BP2	53.922	58.0105	48.3252	46.3988
CD320	56.0543	58.1394	72.6917	68.3537
CD36	20.6433	9.10205	16.3443	4.93144
CD3EAP	17.1039	18.8359	22.9192	24.7248
CD44	325.773	220.78	376.625	266.741
CD46	74.6443	80.5945	86.7852	103.464
CD47	40.3103	30.3881	39.2818	31.6305
CD55	211.256	225.841	641.794	946.966
CD58	31.6575	30.8806	31.0506	37.0579
CD59	136.08	115.313	188.083	144.628
CD63	302.601	263.764	312.49	266.923
CD68	19.1683	11.7684	38.7487	26.5179
CD81	193.654	172.936	203.975	212.965
CD82	53.6734	53.2305	40.6358	36.8424
CD83	30.8073	30.2778	31.6126	34.4807
CD9	490.814	397.591	485.648	388.671
CD99	158.451	122.115	164.01	133.329
CD99L2	10.7347	11.7844	13.4817	13.5634
CD99P1	4.82924	5.02167	5.22811	3.61818
CDADC1	10.7545	9.29228	9.17478	7.56387
CDAN1	9.33891	11.5423	10.7239	6.96917
CDC123	95.4761	80.5152	100.345	91.2399
CDC16	50.5928	47.3724	48.9069	47.271
CDC20	112.991	82.3326	126.687	60.3139
CDC23	17.7121	20.3078	20.4098	17.5915
CDC25A	5.94802	8.28411	7.8456	9.14885
CDC25B	98.3261	68.1338	131.273	88.3667
CDC25C	10.5234	7.13191	12.2598	6.13196
CDC26	39.5872	43.1027	38.5333	45.6606
CDC27	47.6175	61.5313	51.9094	45.9848
CDC27P1	2.99322	6.00887	1.68321	4.66149
CDC34	40.0347	47.8788	48.572	51.3323
CDC37	157.167	162.474	143.992	163.182
CDC37L1	10.1	12.319	12.0458	11.4673
CDC40	10.7223	9.27029	11.5718	9.49874
CDC42	107.104	108.156	99.4372	91.0204
CDC42BPA	10.5143	9.97722	8.41926	8.00739
CDC42BPB	65.6196	62.1937	61.4229	57.8694
CDC42BPG	28.5529	36.4236	18.4262	19.2259
CDC42EP1	34.2733	55.7166	41.3216	59.051
CDC42EP2	9.18435	11.4504	15.3416	13.0712
CDC42EP3	13.8101	13.8701	9.53953	10.2608
CDC42EP4	61.5844	76.5565	46.859	48.4812
CDC42SE1	37.269	35.0698	39.8033	36.1997
CDC42SE2	12.8573	14.195	12.4989	13.5021
CDC45	24.8945	26.0806	33.54	37.6012
CDC5L	7.01619	7.35539	8.18628	6.29944
CDC6	17.2367	14.0627	17.7845	18.621
CDC7	9.43184	8.3723	10.512	9.23746
CDC73	15.9045	15.4513	17.6797	14.6056
CDCA2	8.80154	7.48642	10.8685	6.26716
CDCA3	45.2904	30.1169	49.2755	27.6577
CDCA4	34.4862	34.1239	33.5183	36.9911
CDCA5	37.8095	37.2201	43.6441	37.8487
CDCA7	26.0525	28.9037	24.0843	30.697
CDCA7L	38.1841	40.0427	42.0437	41.2811
CDCA8	22.2307	16.9291	28.9152	15.7293
CDCP1	13.3203	14.2459	18.8232	19.4777
CDH1	36.1695	27.1122	42.8556	35.38
CDH12P2	19.0611	18.2002	18.1332	14.0119
CDH24	7.81244	8.16854	4.68916	4.76207
CDH3	93.4713	74.6691	92.9227	70.6289
CDH8	4.37597	6.73995	5.76475	2.46016
CDHR1	8.104	6.26634	6.67912	5.81691
CDHR5	11.3824	9.88213	8.74616	7.39484
CDIP1	15.7154	17.4327	11.1048	11.3731
CDIPT	92.9967	97.0809	83.722	89.1534
CDK1	51.8409	38.5771	64.113	36.7746
CDK10	61.8835	67.7841	47.0269	45.4199
CDK11A	28.6741	29.4124	21.5812	21.3019
CDK11B	36.1052	36.3774	31.8567	31.3585
CDK12	21.04	21.2669	17.8619	18.3603
CDK13	11.0366	12.5275	7.89679	9.6232
CDK14	33.4332	28.7847	34.5816	29.0116
CDK16	160.561	136.393	164.786	121.546
CDK17	8.44786	8.44395	9.5179	7.29849
CDK18	48.5796	27.1709	37.3373	21.5313
CDK19	6.41041	4.46442	5.59875	4.4568
CDK2	46.6358	34.5069	43.3491	32.523
CDK2AP1	78.0387	73.6074	70.1567	63.2515
CDK2AP2	213.971	177.438	252.803	181.663
CDK3	8.57044	6.28909	5.44329	6.24066
CDK4	123.399	110.625	109.883	111.292
CDK5	15.4605	14.8514	12.5486	13.5314
CDK5RAP1	29.11	26.7559	25.9774	28.0068
CDK5RAP2	26.2174	20.6605	23.3699	17.4725
CDK5RAP3	113.42	112.333	94.5129	96.1916
CDK6	47.5908	47.8797	53.1869	49.4801
CDK7	23.8855	23.8903	32.3938	27.53
CDK8	4.391	4.32445	5.32622	3.71575
CDK9	87.6822	85.4326	69.2246	73.3257
CDKL1	6.21377	7.95227	7.06339	3.71922
CDKN1A	59.2388	51.6376	79.2883	78.5011
CDKN1B	22.4944	19.9806	21.5201	15.6681
CDKN2A	447.52	410.588	336.951	295.717
CDKN2AIP	4.87133	5.52489	4.71675	4.72453
CDKN2AIPNL	20.6034	21.7154	21.8696	25.206
CDKN2B	41.181	44.5497	26.61	22.8266
CDKN2C	41.5272	37.6895	23.9896	17.5989
CDKN2D	12.6675	9.32265	18.9443	9.3864
CDKN3	49.4782	26.9885	58.7447	20.9632
CDR2	7.47777	8.77416	12.0267	8.57941
CDR2L	41.8914	43.4596	35.7895	36.1265
CDRT1	2.40342	5.0004	3.20278	5.85029
CDRT15	6.09648	6.48733	5.42828	4.11793
CDS1	4.95925	5.31136	5.08784	5.13916
CDS2	13.1737	13.2534	12.4629	15.2757
CDT1	29.5111	32.2629	37.2251	35.0745
CDV3	79.8943	76.4438	90.4762	71.9793
CDYL	7.85473	7.48984	9.3569	8.65108
CDYL2	3.94959	5.69436	5.93282	6.37804
CEBPA	8.32129	8.12483	5.30973	4.63793
CEBPB	187.08	239.572	235.703	238.994
CEBPD	39.3575	47.1921	57.7583	48.5814
CEBPG	21.2503	21.6681	26.9662	26.7812
CEBPZ	37.7717	33.5258	36.1006	29.6048
CEBPZOS	26.2961	23.9445	22.5422	23.1412
CEL	7.43378	5.75763	7.34621	5.51907
CELF1	49.1705	42.5581	41.4408	42.9571
CELF4	22.1297	25.3152	33.6781	38.3921
CELSR1	53.2257	43.0386	49.9448	50.213
CELSR2	29.4764	24.6627	23.9203	22.147
CEMIP	10.3973	8.84813	66.6396	96.5959
CENPA	23.024	16.9789	24.8296	14.4461
CENPB	76.1115	80.1958	72.6577	74.9999
CENPBD1	4.88557	4.54115	4.37548	5.32319
CENPBD1P1	21.1805	20.166	13.7284	18.62
CENPE	5.4393	3.62965	6.76826	2.17142
CENPF	62.6763	38.5631	52.7137	20.6191
CENPH	24.2674	18.2722	37.6581	25.0857
CENPI	9.49771	8.00591	9.61188	5.43286
CENPJ	11.0045	14.9982	6.98326	8.00125
CENPK	22.4955	24.66	25.1611	22.1847
CENPL	8.82327	7.55849	11.1003	7.45768
CENPM	39.8164	37.6106	33.5216	34.5337
CENPN	51.6537	39.5357	46.1996	36.6296
CENPO	10.0366	9.269	11.7656	8.407
CENPP	5.71711	6.3499	8.348	6.13629
CENPQ	4.70976	4.4252	5.51792	4.61605
CENPS	17.8395	19.5889	14.8974	18.8974
CENPT	40.0267	34.5975	35.8527	25.3042
CENPU	22.4901	20.4071	24.9139	19.0407
CENPV	24.5664	28.6048	27.3356	27.8947
CENPW	75.7455	50.134	68.5227	33.5265
CENPX	166.238	170.216	178.224	155.152
CEP104	22.9984	19.9542	18.6075	18.0404
CEP120	5.57089	5.77145	6.05353	6.37186
CEP131	17.1133	14.7371	12.2458	10.9892
CEP152	4.76378	4.43763	5.88131	4.19054
CEP164	33.0747	39.6448	26.6396	37.7633
CEP170	19.302	17.1468	17.8482	13.2244
CEP170B	37.5678	38.8068	32.7824	29.1162
CEP250	27.6784	22.102	23.3482	18.3661
CEP290	5.68407	4.46939	3.73661	4.79149
CEP295	11.9904	9.72636	10.7198	8.22812
CEP350	12.7697	11.5034	8.34051	9.62231
CEP41	9.02121	9.6646	10.0728	10.6224
CEP44	57.6794	38.0384	29.665	16.7993
CEP55	29.8619	19.7919	40.403	18.0476
CEP57	57.557	60.1631	60.2911	54.1888
CEP57L1	8.25185	6.94871	8.34774	6.72193
CEP63	10.0732	11.5446	10.6903	13.738
CEP68	6.62721	5.90406	4.12876	3.9196
CEP70	22.4392	16.6919	18.6163	10.6359
CEP72	31.87	25.7574	29.0327	24.0887
CEP76	4.48285	5.41575	5.09952	4.43279
CEP78	12.26	9.18429	10.7197	7.47925
CEP83	15.646	8.70139	9.83782	12.0007
CEP85	18.6751	17.0727	18.731	15.3121
CEP89	13.1898	15.4967	11.4814	11.319
CEP95	62.2394	53.9013	55.012	45.9522
CEPT1	18.7434	18.6447	23.1197	22.2048
CERCAM	7.13458	6.11773	6.27659	5.60531
CERK	22.7945	20.2165	23.2889	20.5711
CERS2	105.432	104.882	125.032	124.333
CERS4	6.86428	5.48908	4.35735	4.32076
CERS5	17.6831	15.6392	19.6919	16.8903
CERS6	6.94338	7.14661	5.78682	6.05032
CES1	16.0047	19.2215	18.7388	22.795
CES2	39.2659	34.5791	33.4048	29.2235
CETN2	36.5036	39.5988	36.1396	38.1727
CETN3	12.8395	10.2404	18.5481	13.2776
CFAP20	37.5789	38.1833	38.782	38.6074
CFAP36	16.6061	19.2965	16.0549	18.1846
CFAP44	5.51086	5.30311	3.62617	4.32086
CFAP97	10.4704	11.9297	11.0657	14.2486
CFD	65.4263	69.652	56.2263	48.2518
CFDP1	42.4078	36.9564	49.9391	38.5681
CFH	14.0503	10.5689	10.6921	8.45419
CFL1	910.63	810.745	863.775	840.773
CFL1P1	5.21033	2.08167	4.54239	2.33402
CFL2	11.208	10.5797	8.49286	7.75136
CFLAR	31.309	34.0385	32.1214	35.8534
CGA	5.84909	9.36464	17.6387	20.7516
CGGBP1	57.7454	66.2857	54.8842	53.2977
CHAC1	3.35243	17.3339	16.9733	28.2054
CHAC2	5.58083	5.7696	6.65017	6.7557
CHADL	5.9902	6.61269	2.90825	2.44823
CHAF1A	27.8966	37.1934	20.8914	27.8352
CHAF1B	6.75188	7.55516	7.45216	8.07763
CHAMP1	13.7275	11.173	16.0871	13.7233
CHCHD1	54.5668	58.9912	48.7941	50.9535
CHCHD10	410.278	461.878	391.799	374.996
CHCHD2	435.143	424.681	466.061	440.602
CHCHD3	42.327	56.0502	50.147	54.2826
CHCHD4	17.1167	19.007	22.8297	20.401
CHCHD5	84.2901	86.2963	96.8627	93.0803
CHCHD6	21.4586	22.1882	25.9917	24.0467
CHCHD7	59.3097	57.3604	50.3011	41.1674
CHD1	12.1338	11.0533	13.61	10.4124
CHD1L	25.1448	24.8614	27.2175	28.6919
CHD2	41.4329	36.4315	37.1834	37.0961
CHD3	140.342	110.894	95.0074	75.2047
CHD4	65.8614	62.0842	48.6193	47.5593
CHD6	14.6791	13.8376	9.82698	9.75956
CHD7	9.16851	9.1053	7.31262	11.1796
CHD8	21.8841	16.9576	19.8811	16.7286
CHD9	18.9939	17.3807	15.3163	13.1162
CHEK1	25.2835	21.2118	27.4384	32.1842
CHEK2	13.2711	12.9927	15.604	14.891
CHERP	42.5639	44.5575	33.6508	35.1968
CHFR	19.4994	17.6889	14.6189	16.3708
CHGB	4.43285	4.3629	5.50924	5.5001
CHIC2	3.30567	4.45033	5.16532	4.54727
CHID1	110.757	104.338	108.986	107.632
CHKA	20.3733	24.2978	19.7301	19.9563
CHKB	36.8754	42.5011	31.9417	30.9159
CHKB-CPT1B	7.07068	7.75801	3.85851	4.82151
CHML	6.49581	6.35661	6.20203	6.18958
CHMP1A	53.9964	54.1661	49.7052	43.851
CHMP1B	25.5559	26.0036	25.6598	22.5849
CHMP2A	279.211	256.663	283.121	242.01
CHMP2B	15.6452	15.3241	18.5783	15.5109
CHMP3	53.2329	48.7006	49.2596	46.8885
CHMP4A	88.5983	94.0759	82.1246	96.1673
CHMP4B	68.6567	67.5962	61.7124	67.77
CHMP4C	7.45649	9.00698	9.48687	9.45546
CHMP5	73.9011	72.6135	89.5326	83.5369
CHMP6	6.20927	8.62693	5.42187	8.18717
CHMP7	19.3035	19.5457	20.8373	17.7235
CHORDC1	45.4605	60.6582	52.4075	49.9305
CHP1	47.7385	47.3222	52.0574	44.415
CHPF	80.1561	81.7741	117.611	109.137
CHPF2	14.5767	20.1847	15.4745	16.4338
CHPT1	9.65782	12.4129	11.8177	11.5117
CHRAC1	26.9956	27.9612	32.8425	29.889
CHRNA5	12.2137	11.5223	17.6484	13.2652
CHRNB1	5.89267	7.33132	8.39926	6.21507
CHST11	4.79779	5.84545	11.216	13.3818
CHST12	17.1664	20.0301	12.4993	14.4727
CHST14	11.1395	12.973	10.7526	11.7467
CHST15	7.8664	8.26443	8.2345	10.0244
CHST2	1.56795	2.17189	5.04142	4.42481
CHST3	16.742	16.6072	15.1486	14.6217
CHSY1	15.4182	10.5546	12.2582	12.9111
CHTF18	42.545	47.6691	36.4347	34.5256
CHTF8	92.5387	88.4991	89.1106	88.1177
CHTOP	84.7814	86.9392	85.5799	82.5
CHUK	10.7734	12.5846	13.0294	12.7608
CHURC1	38.5196	36.9566	40.3213	36.8446
CIAO1	74.3649	85.4705	73.6567	79.9336
CIAPIN1	54.6025	57.5687	50.666	51.4223
CIB1	117.717	116.167	163.513	153.124
CIB2	16.107	14.1994	8.60377	8.34422
CIC	73.644	80.0598	62.0365	55.5851
CICP14	5.19489	5.66483	4.25995	4.08989
CIDECP	5.60401	6.35051	4.93638	4.38112
CINP	66.898	61.4966	67.7286	60.986
CIPC	6.8734	7.3387	4.45488	5.42961
CIR1	12.6404	12.4851	12.2863	9.89115
CIRBP	321.509	310.711	307.706	297.17
CISD1	37.4512	42.8989	39.9848	42.6795
CISD2	25.2163	22.8159	29.698	28.6725
CISD3	29.7687	31.3922	28.3846	29.7606
CIT	16.9191	10.8402	15.1719	10.6164
CITED2	9.23379	9.46074	19.5131	19.089
CITED4	0.747613	1.5583	2.55475	2.77823
CIZ1	71.7057	85.8867	56.8342	82.9209
CKAP2	33.5118	25.446	37.9596	18.5613
CKAP2L	7.19172	5.11095	9.74945	4.31573
CKAP4	34.0564	34.1766	30.2277	33.3495
CKAP5	37.915	31.8138	47.4993	29.3797
CKB	992.958	760.503	772.448	537.229
CKLF	69.9813	75.4984	91.1961	88.9652
CKMT1A	195.309	196.234	161.534	156.545
CKMT1B	249.787	239.606	201.013	196.46
CKS1B	312.4	301.495	435.238	336.473
CKS2	231.214	203.891	321.787	180.192
CLASP1	16.8283	14.2207	14.7661	13.2995
CLASP2	13.1391	13.9734	15.3961	12.7944
CLASRP	109.474	106.253	86.7927	75.6983
CLCC1	16.6792	18.9047	17.4061	17.9637
CLCF1	13.7244	11.8754	15.5818	16.4451
CLCN2	9.65688	8.60042	8.73939	9.28068
CLCN3	21.534	20.6871	21.9426	19.1121
CLCN6	9.30515	8.09414	10.7869	8.16656
CLCN7	65.6903	72.3244	59.3855	59.4246
CLCNKA	4.9485	5.11558	2.67305	1.63896
CLDN1	158.654	176.256	126.297	113.57
CLDN10	38.8407	37.5107	63.511	77.805
CLDN12	32.1269	34.3394	33.0883	38.5187
CLDN15	14.5517	15.1683	9.40637	9.8855
CLDN3	4.67033	4.67361	5.69636	5.52377
CLDN4	4.70469	2.20538	9.8308	5.57332
CLDN7	167.912	206.165	231.513	272.35
CLDND1	53.5149	58.6255	64.8459	73.3903
CLDND2	4.27236	5.22203	1.85984	3.37612
CLEC16A	9.68165	9.35886	7.89851	8.05492
CLEC2D	7.14724	2.39387	4.24567	4.09383
CLIC1	214.976	182.259	225.407	180.241
CLIC2	8.0636	6.04117	8.93619	9.57116
CLIC3	11.4374	5.35646	12.0231	5.27635
CLIC4	28.1125	36.9205	34.6279	43.3746
CLINT1	54.9942	51.0098	56.2655	52.184
CLIP1	21.3981	21.5275	30.347	25.1084
CLIP2	13.8786	15.0944	12.9478	12.5406
CLIP3	5.99531	8.12707	3.46831	5.53893
CLIP4	14.8997	15.9179	13.5047	13.5042
CLK1	48.1367	51.5116	41.7543	45.6806
CLK2	77.614	69.2183	60.9965	61.2347
CLK3	53.2757	53.1532	60.136	49.0089
CLK4	26.7898	21.8634	21.2351	16.2662
CLMP	8.91192	8.07753	21.8539	33.4074
CLN3	40.2181	41.6293	37.7671	36.3223
CLN5	13.015	12.3631	10.9277	12.1924
CLN6	31.1895	33.4645	30.1799	36.1154
CLN8	6.61964	5.84988	7.97914	6.78707
CLNS1A	215.758	208.549	192.802	192.79
CLOCK	4.22115	4.63477	5.61899	5.56108
CLP1	14.7329	17.4986	15.2805	16.3928
CLPB	22.4198	17.4205	22.0144	18.9252
CLPP	78.5242	78.5013	98.2717	95.8861
CLPTM1	91.6522	97.3356	80.3408	87.4801
CLPTM1L	312.775	300.408	300.865	287.649
CLPX	21.9161	23.8922	23.6682	21.7253
CLSPN	6.83375	7.22526	7.07076	6.94523
CLSTN1	169.109	145.788	159.698	149.335
CLSTN3	19.8166	19.8567	18.2295	19.8538
CLTA	141.531	143.094	144.31	153.157
CLTB	173.716	177.609	163.509	156.941
CLTC	123.697	109.522	121.976	103.475
CLU	66.1952	57.9767	62.3877	44.0613
CLUAP1	5.90369	7.71368	5.39773	9.00309
CLUH	90.8654	118.092	73.3555	87.2115
CLUHP3	12.0459	11.3711	8.17106	10.0825
CLUL1	5.39271	2.72192	3.17254	7.24443
CLYBL	6.11699	6.05202	7.05181	7.79759
CMAS	35.7549	32.2295	46.3601	38.594
CMBL	21.4233	17.221	23.7971	15.2941
CMC1	42.4482	51.2067	55.5343	57.1339
CMC2	116.842	129.572	151.952	123.511
CMC4	9.50552	9.54837	7.1231	6.22877
CMIP	34.069	29.1608	48.4414	43.2268
CMPK1	48.0594	45.3203	59.001	52.592
CMSS1	28.3822	25.5949	31.5999	40.6557
[truncated: 8,925 more rows]
